# Supplementary material for: Metagenomic and metatranscriptomic analysis of human prostate microbiota from patients with prostate cancer
Source: BMC Genomics. 2019 Feb 18;20:146. doi: 10.1186/s12864-019-5457-z (PMC6379980; doi:10.1186/s12864-019-5457-z)
Supplement: Supplementary file 1 — Clinical pathological information of study cohort. (XLSX 14 kb) [file 12864_2019_5457_MOESM1_ESM.xlsx]

## Sheet: Sheet1
Patient	Age	Gleason Score	PSA	FPSA/PSA	Extraprostatic extension	Lymph nodes metastasis	seminal vesicle invasion	bladder neck invasion	Stage	Estimated tumor purity by ASCAT
CH15	65-70	4+4	17.3	NA	No	No	No	No	T2cN0M0	0.49
CH16	60-65	3+4	43.5	0.06	No	No	Yes	No	T3bN0M0	NA
CH17	70-75	3+3	18.4	NA	No	No	No	No	T2cN0M0	0.64
CH18	75-80	3+4	18.47	0.041	No	No	No	No	T2cN0M0	0.4
CH19	70-75	3+4	23.62	0.134	Yes	No	No	No	T3aN0M0	0.93
CH20	55-60	3+4	14.47	NA	Yes	No	Yes	No	T3bN0M0	0.64
CH21	70-75	3+4	8.68	0.085	No	No	No	No	T2cN0M0	0.58
CH22	65-70	3+4	12.8	0.21	No	No	No	No	T2cN0M0	0.48
CH23	70-75	3+4	12.14	0.064	No	No	No	No	T2cN0M0	0.67
CH24	75-80	4+3	22.75	0.1	No	No	Yes	No	T3bN0M0	0.76
CH25	65-70	4+3	52.58	NA	No	No	No	Yes	T4N0M0	0.74
CH26	65-70	3+4	9.025	0.034	Yes	No	No	No	T3aN0M0	0.7
CH27	60-65	4+5	7.95	0.148	No	No	No	No	T2cN0M0	0.75
CH28	80-85	4+4	13.41	NA	No	No	No	No	T2cN0M0	0.46
CH29	65-70	3+4	39.6	0.097	Yes	No	No	No	T3aN0M0	0.98
CH30	60-65	3+4	7.964	0.182	No	No	No	No	T2cN0M0	0.58
CH31	75-80	4+3	20.21	0.101	Yes	No	No	No	T3aN0M0	0.74
CH32	65-70	3+4	20	0.08	No	No	No	No	T2cN0M0	0.84
CH33	60-65	4+5	45.29	NA	Yes	Yes	Yes	No	T3bN1M0	0.49
CH34	70-75	4+5	63.828	0.123	No	No	Yes	No	T3bN0M0	0.55
CH35	75-80	4+3	44.38	NA	No	No	Yes	Yes	T4N0M0	0.69
CH36	65-70	4+4	27	NA	No	Yes	No	No	T2cN1M0	0.8
CH37	70-75	5+4	93.45	0.1	No	No	No	No	T2cN0M0	0.73
CH38	65-70	3+4	6.37	NA	No	No	Yes	Yes	T4N0M0	0.44
CH39	65-70	3+4	NA	NA	No	No	No	No	T2cN0M0	0.4
CH40	65-70	5+5	9.85	0.58	No	No	Yes	No	T3bN0M0	0.42
CH41	65-70	3+4	11.1	0.1	No	Yes	No	No	T2cN1M0	0.57
CH42	70-75	3+5	10.74	NA	No	No	No	No	T2cN0M0	0.45
CH43	75-80	4+3	10.71	0.164	Yes	No	No	No	T3aN0M0	0.83
CH44	65-70	3+4	22.07	NA	No	No	No	No	T2cN0M0	NA
CH45	60-65	4+4	87.75	0.13	No	No	No	No	T2cN0M0	0.69
CH46	75-80	4+5	25	NA	No	No	No	No	T2cN0M0	0.59
CH47	70-75	3+3	31.19	0.261	No	No	No	No	T2cN0M0	0.68
CH48	70-75	3+3	8.75	0.069	No	No	No	No	T2cN0M0	0.68
CH49	60-65	4+3	9.943	0.158	Yes	No	Yes	No	T3bN0M0	0.66
CH50	70-75	5+4	14.91	0.173	No	No	Yes	No	T3bN0M0	0.71
CH51	55-60	3+4	9.52	NA	No	No	No	No	T2cN0M0	0.46
CH52	65-70	3+3	7.433	0.103	No	No	No	No	T2cN0M0	0.73
CH53	75-80	4+4	35.43	0.134	No	No	No	No	T2cN0M0	0.52
CH54	55-60	5+4	22	NA	Yes	No	Yes	No	T3bN0M0	0.36
CH55	55-60	3+3	7.41	NA	No	No	No	No	T2cN0M0	0.48
CH56	75-80	3+4	65.4	NA	No	No	No	No	T2cN0M0	0.78
CH57	50-55	5+4	13	NA	No	No	No	No	T2cN0M0	0.8
CH58	80-85	4+3	5.282	0.082	No	No	No	No	T2cN0M0	0.73
CH59	65-70	3+4	9.68	0.074	Yes	No	No	No	T3aN0M0	0.55
CH60	75-80	4+3	5.38	0.146	No	No	No	No	T2cN0M0	0.75
CH61	65-70	4+4	21.63	0.296	No	No	No	No	T2cN0M0	0.6
CH62	70-75	4+3	NA	NA	NA	NA	NA	NA	NA	0.58
CH63	NA	3+4	14.41	0.06	No	No	No	No	T2cN0M0	0.9
CH64	45-50	3+4	12.1	0.2	No	No	No	No	T2cN0M0	0.78
CH65	60-65	4+3	40.38	0.074	Yes	No	No	No	T3aN0M0	0.51
CH66	65-70	3+4	17.53	0.7348	No	No	No	Yes	T4N0M0	0.73
CH67	NA	4+5	28.28	NA	No	No	No	No	T2cN0M0	0.72
CH68	NA	3+4	271	NA	No	No	No	No	T2cN0M0	0.51
CH69	NA	4+4	36.2	NA	No	No	No	No	T2cN0M0	0.66
CH70	NA	3+4	12.98	NA	No	No	No	No	T2cN0M0	0.58
CH71	50-55	4+3	100	NA	No	No	Yes	No	T3bN0M0	0.27
CH72	75-80	5+5	31.377	0.112	NA	Yes	Yes	No	T3bN1M0	0.68
CH73	70-75	5+4	15.8	0.099	No	No	No	No	T2cN0M0	0.73
CH74	60-65	4+3	12.913	NA	No	No	No	No	T2cN0M0	0.53
CH75	75-80	5+4	54	NA	Yes	No	No	No	T3aN0M0	0.64
CH76	70-75	5+4	15.654	0.092	Yes	No	No	Yes	T4N0M0	0.93
CH77	75-80	4+4	10.9	NA	No	No	No	No	T2cN0M0	0.8
CH78	NA	4+4	8.533	0.073	No	No	No	No	T3aN0M0	0.69
CH79	NA	4+3	46	NA	No	Yes	Yes	No	T3aN1M0	0.67
