# Supplementary material for: Metagenomic and metatranscriptomic analysis of human prostate microbiota from patients with prostate cancer
Source: BMC Genomics. 2019 Feb 18;20:146. doi: 10.1186/s12864-019-5457-z (PMC6379980; doi:10.1186/s12864-019-5457-z)
Supplement: Supplementary file 2 — The number of raw and normalized reads for each taxonomic unit for both metagenome and metatranscriptome. (XLSX 337 kb) [file 12864_2019_5457_MOESM2_ESM.xlsx]

## Sheet: metagenome_raw
genus	CH15N	CH15T	CH16N	CH16T	CH17N	CH17T	CH18N	CH18T	CH19N	CH19T	CH20N	CH20T	CH21N	CH21T	CH22N	CH22T	CH23N	CH23T	CH24N	CH24T	CH25N	CH25T	CH26N	CH26T	CH27N	CH27T	CH28N	CH28T	CH29N	CH29T	CH30N	CH30T	CH31N	CH31T	CH32N	CH32T	CH33N	CH33T	CH34N	CH34T	CH35N	CH35T	CH36N	CH36T	CH37N	CH37T	CH38N	CH38T	CH39N
Acetobacter	91	72	17	49	7	2	3	2	0	0	311	1	4	4	0	0	1	0	0	0	0	0	6	52	0	1	0	0	7	0	6	2	0	0	0	0	0	17	0	0	0	0	79	1	2	15	0	2	0
Acidovorax	55	35	7	17	9	6	0	0	1	2	119	2	0	4	0	0	14	1	4	0	4	2	3	22	1	0	0	0	2	3	2	0	4	4	5	3	0	5	4	0	5	1	13	2	1	10	3	115	0
Acinetobacter	22	23	615	1049	539	581	14	17	34	21	32	68	28	20	168	43	880	498	50	40	12	7	20	13	60	22	27	13	9	0	37	111	2	0	9	9	14	2	31	15	32	10	13	22	42	45	22	30	15
Bacillus	8	0	25	40	24	9	4	0	4	18	9	0	59	12	50	2	4370	24	6	7	28	24	49	19	32	8	14	12	0	4	5	22	3	7191	18	5	11	4	0	0	8	1018	0	12	1	2	0	2	8
Bacteroides	124	15	11	87	19	6	16	19	13	15	3	13	58	1	20	32	13	18	2	0	0	0	23	6	12	67	25	41	10	41	13	5	22	11	4	0	0	0	1	0	16	8	54	73	0	1	7	0	1
Bifidobacterium	17	4	0	5	4	6	10	5	29	14	3	11	0	4	2	0	0	2	0	0	0	0	0	0	0	10	0	0	0	0	1	0	0	0	0	0	0	0	2	4	4	5	0	0	0	0	0	0	0
Candidatus	1	0	8	0	5	0	4	0	0	2	0	1	1	0	2	0	0	0	0	0	0	2	0	0	0	0	0	0	0	0	0	0	0	0	0	0	0	0	0	0	1	0	0	5	0	0	0	0	0
Chryseobacterium	0	0	8	0	47	8	0	0	0	0	1	0	0	2	15	4	2	0	0	0	0	0	2	0	0	0	0	1	0	0	0	0	0	0	0	0	0	0	0	0	2	2	0	0	0	0	0	0	0
Citrobacter	0	31	5	3	10	3	0	0	0	0	2	0	0	0	2	1	7	4	2	2	0	0	4	2	0	0	0	1	1	14	9	6	10	4	3	0	0	0	2	1	2	1	3	1	2	3	7	6	18
Corynebacterium	3	5	3	6	11	0	0	5	6	18	4	3	6	4	0	19	3	4	1	0	0	0	336	9	5	66	0	59	0	4	2	1	1	0	1	13	0	0	3	2	2	2	5	2	13	6	2	0	2
Cupriavidus	5	10	5	9	8	2	0	0	0	0	47	0	2	0	1	0	0	0	0	1	0	0	1	3	0	0	0	0	2	1	0	2	0	5	0	0	0	1	0	0	0	1	11	0	1	1	0	24	0
Dechlorosoma	7	12	2	13	1	0	1	0	0	0	41	0	5	0	0	0	0	0	0	2	0	0	1	6	0	0	0	0	0	0	0	0	0	0	1	0	0	1	0	0	0	0	5	0	0	1	0	8	1
Delftia	4	2	8	8	13	9	0	2	0	4	0	4	0	2	0	0	24	8	0	0	2	0	0	0	0	0	0	0	0	0	0	0	0	2	0	0	0	0	0	1	0	0	2	0	1	4	1	2	0
Edwardsiella	0	0	19	20	2	0	0	0	0	0	0	0	0	0	9	7	2	0	0	0	0	0	0	0	0	0	15	37	12	4	13	0	0	0	0	1	4	13	0	1	0	0	18	41	0	0	1	0	0
Elizabethkingia	0	0	8	0	22	4	0	0	0	0	0	0	2	0	4	0	0	0	0	0	0	0	2	0	0	0	0	0	0	0	0	0	0	0	0	0	0	0	0	0	2	0	2	0	0	0	0	0	0
Enterobacter	12	18	4	5	4	4	0	1	1	2	40	0	8	3	3	1	88	153	5	4	0	0	322	144	2	0	8	74	17	2	49	20	34	8	0	3	0	0	0	1	2	0	10	5	0	3	2	4	5
Enterococcus	21	7	147	701	105	14	24	17	9	16	28	9	23	16	6	10	54	14	2	0	2	2	5	1	7	3	19	6	0	2	7	0	4	2	2	1	0	0	5	2	0	14	0	0	1	3	0	3	0
Escherichia	26	28	237	147	440	145	22	19	43	19	85	28	356	34	111	47	1652	324	19	2	13	22	24	60	22	23	79	17	267	1329	130	180	127	287	57	15	37	19	5	20	28	17	32	33	27	22	775	249	2211
Eubacterium	17	1	6	23	1	1	10	11	10	4	3	13	18	2	1	0	8	5	5	0	2	4	1	4	21	67	15	34	0	2	46	0	1	0	0	0	4	2	2	2	1	11	4	12	18	6	2	0	2
Finegoldia	4	2	5	14	1	0	3	3	3	8	0	1	2	2	3	5	0	4	0	0	2	0	85	27	2	14	0	24	0	0	2	0	0	0	0	0	2	0	1	1	0	4	1	0	21	0	0	0	1
Gluconacetobacter	307	331	34	204	15	0	23	14	0	2	1208	9	2	19	2	0	1	0	1	0	0	0	43	177	0	0	0	0	23	0	16	9	0	0	2	0	1	77	2	0	2	0	308	0	4	76	0	3	0
Gluconobacter	22	15	4	11	0	0	1	2	0	0	59	0	0	0	0	0	0	0	0	0	0	0	2	12	0	0	0	0	0	0	1	0	0	0	1	0	0	0	0	0	0	0	20	0	2	6	0	0	0
Klebsiella	8	1	7	1	17	11	2	2	1	4	5	0	3	1	3	1	71	10	5	6	1	3	14	13	0	2	0	2	15	11	2088	4	6	3	1	1	7	0	2	0	1	8	2	3	9	2	6	3	2
Komagataeibacter	24	28	3	15	3	0	1	1	0	0	98	0	0	0	0	0	0	0	1	0	0	0	3	29	0	4	0	0	3	0	1	0	0	0	0	0	0	8	0	0	0	0	27	1	0	8	0	0	0
Kozakia	21	30	2	16	0	0	0	0	0	0	88	0	0	0	0	0	0	0	0	0	0	0	2	17	0	0	0	0	1	0	5	0	0	0	0	0	0	4	0	0	0	0	16	0	0	3	0	0	0
Lactobacillus	7	4	2535	1960	1823	1752	7	20	7	4	2	6	46	2	5	6	1536	1586	0	0	0	0	1	1	0	1	2	2	2	4	1	0	2	68	39	15	8	6	0	0	0	1	2	0	0	0	10	6	10
Martelella	2	4	1	7	0	0	0	0	0	0	12	0	0	0	0	0	0	0	0	0	0	1	0	5	0	0	0	0	1	0	0	0	0	0	0	0	0	1	0	0	0	0	13	0	0	5	0	0	0
Moraxella	10	5	16	5	115	39	3	10	0	102	4	2	2	1	11	11	2	12	3	4	2	1	5	30	3	7	0	5	5	14	0	10	8	4	0	3	0	1	13	0	2	8	5	10	3	2	11	7	8
Novosphingobium	0	0	0	1	15	6	1	0	0	2	2	2	0	1	1	0	0	0	0	0	0	1	0	2	4	17	0	0	1	0	0	0	0	0	0	0	0	0	0	0	0	2	0	0	2	0	0	0	0
Ochrobactrum	0	5	13	0	45	11	1	0	0	3	0	0	0	0	12	0	0	0	0	0	0	0	3	13	4	0	0	0	0	0	2	4	0	0	2	0	0	0	0	0	2	3	2	0	0	2	0	0	0
Pannonibacter	34	25	2	26	2	0	3	0	0	0	118	0	0	0	0	0	0	0	0	0	0	0	5	40	0	0	0	0	6	0	9	0	0	0	2	0	0	1	0	0	0	0	65	0	0	21	0	0	0
Pantoea	0	1	1	22	0	0	0	0	0	1	78	0	34	0	4	1	1	6	0	0	0	0	9	1	0	5	0	0	1	0	6	1	2	3	0	0	0	0	0	0	0	3	2	0	1	0	3	3	2
Prevotella	17	0	63	18	1	0	7	3	7	22	3	6	64	6	0	0	18	11	0	2	0	0	5	1	3	3	2	2	0	0	52	0	0	1	0	0	1	0	0	0	2	4	0	3	0	0	0	0	4
Propionibacterium	61	56	133	342	77	47	143	103	108	510	107	82	100	117	14	64	29	46	68	77	61	36	116	40	93	80	19	72	44	26	38	24	26	21	52	38	31	14	107	99	46	76	121	162	157	127	63	168	36
Pseudomonas	9	19	65	172	54	59	25	31	7	18	141	11	45	18	31	40	31	37	14	2	8	8	92	30	22	43	11	36	542	186	227	750	13	230	2	3	4	6	6	8	9	180	31	17	360	60	20	953	2
Ralstonia	35	21	289	1523	110	6	69	8	5	47	5471	2	1356	12	679	10	0	2	1	4	5	4	112	30	14	293	0	59	0	84	4	1	4	0	0	1	6	4	3	2	2	32	24	15	125	23	2	12	4
Rhodococcus	1	0	0	0	0	0	1	3	0	2	1	2	0	0	0	3	1	2	2	3	0	2	0	4	0	1	0	0	0	0	1	0	0	0	1	0	0	2	1	1	4	2	0	0	21	1	0	0	1
Salmonella	2	2	3	17	1	0	1	0	2	0	3	1	2	2	1	5	8	3	4	0	9	2	32	11	1	2	25	26	0	5	5	1	0	5	0	0	1	1	1	0	0	0	3	1	2	1	3	6	6
Sphingobium	21	23	1	10	0	0	1	2	0	3	92	0	0	4	2	0	0	0	0	0	0	0	5	15	4	11	0	0	3	0	4	0	0	0	7	0	0	2	0	0	0	2	25	0	1	4	0	0	0
Sphingomonas	52	69	20	35	107	49	4	8	0	4	265	0	2	8	12	1	3	0	0	0	0	0	15	41	49	108	0	0	10	2	7	0	0	0	5	0	0	1	0	1	3	0	45	3	0	5	1	3	0
Sphingopyxis	5	3	0	1	3	0	0	0	1	3	8	0	2	0	0	1	1	0	0	0	0	0	1	0	1	12	0	2	0	0	0	0	0	0	1	0	0	0	0	0	0	0	2	2	2	0	0	0	0
Staphylococcus	200	195	406	461	316	317	68	50	36	67	52	499	435	600	1850	72	792	225	76	24	24	18	453	23	35	114	1327	57	9	22	14	7	74	13	2	14	2	0	13	9	17	25	13	8	31	20	12	24	1
Stenotrophomonas	4	0	10	26	17	13	7	0	1	0	6	2	2	0	11	4	4	2	1	0	0	2	0	5	2	0	0	0	3	0	4	0	0	4	0	0	2	0	1	0	4	4	0	2	5	5	1	3	1
Streptococcus	15	15	58	128	33	31	3	5	11	23	10	194	31	282	815	4	34	22	14	2	9	14	48	4	20	57	613	24	4	0	158	4	3	3	2	5	0	0	15	30	4	17	5	4	9	7	29	5	1
Vibrio	0	0	1	1	0	4	0	0	0	0	22	0	36	0	2	0	39	5	1	0	0	0	0	0	0	0	0	3	0	2	16	4	33	16	0	0	0	0	0	0	0	0	0	0	0	0	0	0	0
Xanthomonas	0	1	0	1	1	6	0	0	2	0	2	0	0	0	2	0	5	82	0	2	3	0	0	2	0	0	0	8	0	0	0	0	0	0	4	0	2	0	0	2	0	0	0	0	0	0	24	6	0
Yersinia	0	0	4	2	0	4	0	4	0	2	8	108	10	111	335	26	13	16	2	0	0	0	2	1	0	6	505	2	13	0	4	1	0	0	0	14	0	0	2	2	0	0	0	0	0	0	2	1	1
total_bacteria	1390	1207	5401	9468	4685	3512	613	425	431	1130	8843	1183	3079	1419	4339	558	11026	3716	428	367	272	253	2136	1057	621	1277	2810	758	1162	2083	3227	1306	558	8095	249	174	233	274	321	246	365	1666	1092	596	1004	712	1341	1989	2949
human_genome_mapped	2237633470	2260668275	3563935867	3612284216	3494675075	3406011764	2169442564	2150880483	2164892446	2272790907	2165820716	2255723722	2102654959	2201413673	2080008131	2180495068	3659342478	3648338553	2234834972	2246472140	2071824495	2256834800	2288960022	2319266239	2164484243	2147927078	2119556462	2322219290	2225727331	2323313576	2368307757	2356653516	2229097781	2212010002	2188811932	2212518302	2303126973	2269183478	2058896636	2308176069	2251256602	2186404464	2243501422	2296526535	2201904409	2046950405	2141525317	2255253055	2241189706
[truncated: 81 more columns]

## Sheet: metagenome_normalized
genus	CH15N	CH15T	CH16N	CH16T	CH17N	CH17T	CH18N	CH18T	CH19N	CH19T	CH20N	CH20T	CH21N	CH21T	CH22N	CH22T	CH23N	CH23T	CH24N	CH24T	CH25N	CH25T	CH26N	CH26T	CH27N	CH27T	CH28N	CH28T	CH29N	CH29T	CH30N	CH30T	CH31N	CH31T	CH32N	CH32T	CH33N	CH33T	CH34N	CH34T	CH35N	CH35T	CH36N	CH36T	CH37N	CH37T	CH38N	CH38T	CH39N
Acetobacter	40.668	31.849	4.77001	13.5648	2.00305	0.587197	1.38284	0.929852	0	0	143.595	0.443317	1.90236	1.81701	0	0	0.273273	0	0	0	0	0	2.62128	22.4209	0	0.465565	0	0	3.14504	0	2.53345	0.848661	0	0	0	0	0	7.49168	0	0	0	0	35.2128	0.43544	0.908305	7.32797	0	0.886818	0
Acidovorax	24.5795	15.4821	1.96412	4.70616	2.57535	1.76159	0	0	0.461917	0.879975	54.9445	0.886633	0	1.81701	0	0	3.82582	0.274097	1.78984	0	1.93067	0.886197	1.31064	9.48576	0.462004	0	0	0	0.898583	1.29126	0.844485	0	1.79445	1.80831	2.28434	1.35592	0	2.20344	1.94279	0	2.22098	0.457372	5.79451	0.87088	0.454152	4.88532	1.40087	50.9921	0
Acinetobacter	9.83182	10.174	172.562	290.398	154.235	170.581	6.45327	7.90374	15.7052	9.23974	14.775	30.1455	13.3165	9.08507	80.7689	19.7203	240.48	136.5	22.373	17.8057	5.792	3.10169	8.73759	5.60522	27.7202	10.2424	12.7385	5.59809	4.04362	0	15.623	47.1007	0.897224	0	4.11182	4.06776	6.07869	0.881374	15.0566	6.49864	14.2143	4.57372	5.79451	9.57968	19.0744	21.9839	10.2731	13.3023	6.69287
Bacillus	3.57521	0	7.01472	11.0733	6.86759	2.64239	1.84379	0	1.84767	7.91978	4.15547	0	28.0598	5.45104	24.0384	0.917223	1194.2	6.57834	2.68476	3.116	13.5147	10.6344	21.4071	8.19225	14.7841	3.72452	6.60516	5.16747	0	1.72168	2.11121	9.33527	1.34584	3250.89	8.22364	2.25987	4.77612	1.76275	0	0	3.55357	465.605	0	5.22528	0.454152	0.977063	0	0.886818	3.56953
Bacteroides	55.4157	6.63521	3.08648	24.0845	5.43684	1.76159	7.37517	8.83359	6.00492	6.59982	1.38516	5.76312	27.5842	0.454254	9.61535	14.6756	3.55255	4.93375	0.894921	0	0	0	10.0482	2.58703	5.54405	31.1929	11.7949	17.6555	4.49291	17.6472	5.48915	2.12165	9.86946	4.97285	1.82748	0	0	0	0.485697	0	7.10714	3.65898	24.0695	31.7871	0	0.488532	3.2687	0	0.446192
Bifidobacterium	7.59731	1.76939	0	1.38417	1.1446	1.76159	4.60948	2.32463	13.3956	6.15983	1.38516	4.87648	0	1.81701	0.961535	0	0	0.548195	0	0	0	0	0	0	0	4.65565	0	0	0	0	0.422242	0	0	0	0	0	0	0	0.971394	1.73297	1.77679	2.28686	0	0	0	0	0	0	0
Candidatus	0.446901	0	2.24471	0	1.43075	0	1.84379	0	0	0.879975	0	0.443317	0.475589	0	0.961535	0	0	0	0	0	0	0.886197	0	0	0	0	0	0	0	0	0	0	0	0	0	0	0	0	0	0	0.444196	0	0	2.1772	0	0	0	0	0
Chryseobacterium	0	0	2.24471	0	13.449	2.34879	0	0	0	0	0.461719	0	0	0.908507	7.21151	1.83445	0.546546	0	0	0	0	0	0.873759	0	0	0	0	0.430623	0	0	0	0	0	0	0	0	0	0	0	0	0.888393	0.914744	0	0	0	0	0	0	0
Citrobacter	0	13.7128	1.40294	0.830499	2.8615	0.880796	0	0	0	0	0.923437	0	0	0	0.961535	0.458611	1.91291	1.09639	0.894921	0.890285	0	0	1.74752	0.862342	0	0	0	0.430623	0.449291	6.02588	3.80018	2.54598	4.48612	1.80831	1.37061	0	0	0	0.971394	0.433243	0.888393	0.457372	1.3372	0.43544	0.908305	1.46559	3.2687	2.66046	8.03145
Corynebacterium	1.3407	2.21174	0.841766	1.661	3.14765	0	0	2.32463	2.7715	7.91978	1.84687	1.32995	2.85354	1.81701	0	8.71362	0.819819	1.09639	0.44746	0	0	0	146.792	3.88054	2.31002	30.7273	0	25.4067	0	1.72168	0.844485	0.424331	0.448612	0	0.456869	5.87566	0	0	1.45709	0.866485	0.888393	0.914744	2.22866	0.87088	5.90398	2.93119	0.933914	0	0.892383
Cupriavidus	2.2345	4.42347	1.40294	2.4915	2.2892	0.587197	0	0	0	0	21.7008	0	0.951178	0	0.480767	0	0	0	0	0.445142	0	0	0.43688	1.29351	0	0	0	0	0.898583	0.43042	0	0.848661	0	2.26039	0	0	0	0.440687	0	0	0	0.457372	4.90305	0	0.454152	0.488532	0	10.6418	0
Dechlorosoma	3.12831	5.30816	0.561177	3.59883	0.28615	0	0.460948	0	0	0	18.9305	0	2.37795	0	0	0	0	0	0	0.890285	0	0	0.43688	2.58703	0	0	0	0	0	0	0	0	0	0	0.456869	0	0	0.440687	0	0	0	0	2.22866	0	0	0.488532	0	3.54727	0.446192
Delftia	1.7876	0.884694	2.24471	2.21467	3.71995	2.64239	0	0.929852	0	1.75995	0	1.77327	0	0.908507	0	0	6.55856	2.19278	0	0	0.965333	0	0	0	0	0	0	0	0	0	0	0	0	0.904155	0	0	0	0	0	0.433243	0	0	0.891464	0	0.454152	1.95413	0.466957	0.886818	0
Edwardsiella	0	0	5.33118	5.53666	0.572299	0	0	0	0	0	0	0	0	0	4.32691	3.21028	0.546546	0	0	0	0	0	0	0	0	0	7.07695	15.933	5.3915	1.72168	5.48915	0	0	0	0	0.451974	1.73677	5.72893	0	0.433243	0	0	8.02317	17.853	0	0	0.466957	0	0
Elizabethkingia	0	0	2.24471	0	6.29529	1.17439	0	0	0	0	0	0	0.951178	0	1.92307	0	0	0	0	0	0	0	0.873759	0	0	0	0	0	0	0	0	0	0	0	0	0	0	0	0	0	0.888393	0	0.891464	0	0	0	0	0	0
Enterobacter	5.36281	7.96225	1.12235	1.38417	1.1446	1.17439	0	0.464926	0.461917	0.879975	18.4687	0	3.80471	1.36276	1.4423	0.458611	24.048	41.9369	2.2373	1.78057	0	0	140.675	62.0886	0.924008	0	3.77437	31.8661	7.63795	0.860839	20.6899	8.48661	15.2528	3.61662	0	1.35592	0	0	0	0.433243	0.888393	0	4.45732	2.1772	0	1.46559	0.933914	1.77364	2.23096
Enterococcus	9.38492	3.09643	41.2465	194.06	30.0457	4.11038	11.0627	7.90374	4.15725	7.0398	12.9281	3.98985	10.9386	7.26806	2.8846	4.58611	14.7567	3.83736	0.894921	0	0.965333	0.886197	2.1844	0.431171	3.23403	1.3967	8.96414	2.58374	0	0.860839	2.9557	0	1.79445	0.904155	0.913738	0.451974	0	0	2.42849	0.866485	0	6.40321	0	0	0.454152	1.46559	0	1.33023	0
Escherichia-Shigella	12.9601	12.8281	74.0754	46.7848	143.933	50.2053	11.9846	11.1582	25.4054	10.1197	41.5547	14.1861	197.37	19.0786	58.6536	23.8478	490.252	101.964	9.84413	3.56114	7.24	14.6222	11.7957	28.8884	13.8601	12.5703	41.0463	9.04307	134.338	630.995	61.2252	86.9878	66.3946	139.24	28.3259	8.13553	17.3677	9.69512	3.39988	9.96458	13.3259	9.14744	15.6006	16.5467	13.6246	12.2133	444.076	132.579	1209.18
Eubacterium	7.59731	0.442347	1.68353	6.36716	0.28615	0.293599	4.60948	5.11418	4.61917	1.75995	1.38516	5.76312	8.56061	0.908507	0.480767	0	2.18619	1.37049	2.2373	0	0.965333	1.77239	0.43688	1.72468	9.70208	31.1929	7.07695	14.6412	0	0.860839	19.4232	0	0.448612	0	0	0	1.73677	0.881374	0.971394	0.866485	0.444196	5.03109	1.78293	5.22528	8.17474	2.93119	0.933914	0	0.892383
Finegoldia	1.7876	0.884694	1.40294	3.87566	0.28615	0	1.38284	1.39478	1.38575	3.5199	0	0.443317	0.951178	0.908507	1.4423	2.29306	0	1.09639	0	0	0.965333	0	37.1348	11.6416	0.924008	6.51791	0	10.3349	0	0	0.844485	0	0	0	0	0	0.868385	0	0.485697	0.433243	0	1.82949	0.445732	0	9.5372	0	0	0	0.446192
Gluconacetobacter	137.199	146.417	9.54001	56.474	4.29224	0	10.6018	6.50896	0	0.879975	557.756	3.98985	0.951178	8.63082	0.961535	0	0.273273	0	0.44746	0	0	0	18.7858	76.3172	0	0	0	0	10.3337	0	6.75588	3.81897	0	0	0.913738	0	0.434192	33.9329	0.971394	0	0.888393	0	137.285	0	1.81661	37.1284	0	1.33023	0
Gluconobacter	9.83182	6.63521	1.12235	3.04516	0	0	0.460948	0.929852	0	0	27.2414	0	0	0	0	0	0	0	0	0	0	0	0.873759	5.17405	0	0	0	0	0	0	0.422242	0	0	0	0.456869	0	0	0	0	0	0	0	8.91464	0	0.908305	2.93119	0	0	0
Klebsiella	3.57521	0.442347	1.96412	0.276833	4.86454	3.22958	0.921896	0.929852	0.461917	1.75995	2.30859	0	1.42677	0.454254	1.4423	0.458611	19.4024	2.74097	2.2373	2.67085	0.482666	1.3293	6.11631	5.60522	0	0.93113	0	0.861245	6.73937	4.73462	881.642	1.69732	2.69167	1.35623	0.456869	0.451974	3.03935	0	0.971394	0	0.444196	3.65898	0.891464	1.30632	4.08737	0.977063	2.80174	1.33023	0.892383
Komagataeibacter	10.7256	12.3857	0.841766	4.1525	0.858449	0	0.460948	0.464926	0	0	45.2484	0	0	0	0	0	0	0	0.44746	0	0	0	1.31064	12.504	0	1.86226	0	0	1.34787	0	0.422242	0	0	0	0	0	0	3.5255	0	0	0	0	12.0348	0.43544	0	3.90825	0	0	0
Kozakia	9.38492	13.2704	0.561177	4.42933	0	0	0	0	0	0	40.6312	0	0	0	0	0	0	0	0	0	0	0	0.873759	7.3299	0	0	0	0	0.449291	0	2.11121	0	0	0	0	0	0	1.76275	0	0	0	0	7.13171	0	0	1.46559	0	0	0
Lactobacillus	3.12831	1.76939	711.292	542.593	521.651	514.385	3.22664	9.29852	3.23342	1.75995	0.923437	2.6599	21.8771	0.908507	2.40384	2.75167	419.748	434.718	0	0	0	0	0.43688	0.431171	0	0.465565	0.943594	0.861245	0.898583	1.72168	0.422242	0	0.897224	30.7413	17.8179	6.7796	3.47354	2.64412	0	0	0	0.457372	0.891464	0	0	0	4.66957	2.66046	4.46192
Martelella	0.893801	1.76939	0.280589	1.93783	0	0	0	0	0	0	5.54062	0	0	0	0	0	0	0	0	0	0	0.443098	0	2.15585	0	0	0	0	0.449291	0	0	0	0	0	0	0	0	0.440687	0	0	0	0	5.79451	0	0	2.44266	0	0	0
Moraxella	4.46901	2.21174	4.48942	1.38417	32.9072	11.4503	1.38284	4.64926	0	44.8787	1.84687	0.886633	0.951178	0.454254	5.28844	5.04473	0.546546	3.28917	1.34238	1.78057	0.965333	0.443098	2.1844	12.9351	1.38601	3.25896	0	2.15311	2.24646	6.02588	0	4.24331	3.5889	1.80831	0	1.35592	0	0.440687	6.31406	0	0.888393	3.65898	2.22866	4.3544	1.36246	0.977063	5.13653	3.10386	3.56953
Novosphingobium	0	0	0	0.276833	4.29224	1.76159	0.460948	0	0	0.879975	0.923437	0.886633	0	0.454254	0.480767	0	0	0	0	0	0	0.443098	0	0.862342	1.84802	7.91461	0	0	0.449291	0	0	0	0	0	0	0	0	0	0	0	0	0.914744	0	0	0.908305	0	0	0	0
Ochrobactrum	0	2.21174	3.64765	0	12.8767	3.22958	0.460948	0	0	1.31996	0	0	0	0	5.76921	0	0	0	0	0	0	0	1.31064	5.60522	1.84802	0	0	0	0	0	0.844485	1.69732	0	0	0.913738	0	0	0	0	0	0.888393	1.37212	0.891464	0	0	0.977063	0	0	0
Pannonibacter	15.1946	11.0587	0.561177	7.19766	0.572299	0	1.38284	0	0	0	54.4828	0	0	0	0	0	0	0	0	0	0	0	2.1844	17.2468	0	0	0	0	2.69575	0	3.80018	0	0	0	0.913738	0	0	0.440687	0	0	0	0	28.9726	0	0	10.2592	0	0	0
Pantoea	0	0.442347	0.280589	6.09033	0	0	0	0	0	0.439988	36.0141	0	16.17	0	1.92307	0.458611	0.273273	1.64458	0	0	0	0	3.93192	0.431171	0	2.32783	0	0	0.449291	0	2.53345	0.424331	0.897224	1.35623	0	0	0	0	0	0	0	1.37212	0.891464	0	0.454152	0	1.40087	1.33023	0.892383
Prevotella	7.59731	0	17.6771	4.983	0.28615	0	3.22664	1.39478	3.23342	9.67973	1.38516	2.6599	30.4377	2.72552	0	0	4.91892	3.01507	0	0.890285	0	0	2.1844	0.431171	1.38601	1.3967	0.943594	0.861245	0	0	21.9566	0	0	0.452078	0	0	0.434192	0	0	0	0.888393	1.82949	0	1.30632	0	0	0	0	1.78477
Propionibacterium	27.2609	24.7714	37.3183	94.6769	22.0335	13.7991	65.9156	47.8874	49.887	224.394	49.4039	36.352	47.5589	53.1477	6.73074	29.3511	7.92492	12.6085	30.4273	34.276	29.4426	15.9515	50.678	17.2468	42.9664	37.2452	8.96414	31.0048	19.7688	11.1909	16.0452	10.1839	11.6639	9.49363	23.7572	17.175	13.46	6.16962	51.9696	42.891	20.433	34.7603	53.9336	70.5413	71.3019	62.0435	29.4183	74.4927	16.0629
Pseudomonas	4.02211	8.40459	18.2383	47.6153	15.4521	17.3223	11.5237	14.4127	3.23342	7.91978	65.1023	4.87648	21.4015	8.17656	14.9038	18.3445	8.47147	10.1416	6.26444	0.890285	3.86133	3.54479	40.1929	12.9351	10.1641	20.0193	5.18977	15.5024	243.516	80.0581	95.849	318.248	5.83196	103.978	0.913738	1.35592	1.73677	2.64412	2.91418	3.46594	3.99777	82.3269	13.8177	7.40248	163.495	29.3119	9.33914	422.569	0.892383
Ralstonia	15.6415	9.28929	81.0901	421.617	31.4765	1.76159	31.8054	3.71941	2.30958	20.6794	2526.06	0.886633	644.899	5.45104	326.441	4.58611	0	0.548195	0.44746	1.78057	2.41333	1.77239	48.9305	12.9351	6.46805	136.411	0	25.4067	0	36.1553	1.68897	0.424331	1.79445	0	0	0.451974	2.60515	1.76275	1.45709	0.866485	0.888393	14.6359	10.6976	6.5316	56.769	11.2362	0.933914	5.32091	1.78477
Rhodococcus	0.446901	0	0	0	0	0	0.460948	1.39478	0	0.879975	0.461719	0.886633	0	0	0	1.37583	0.273273	0.548195	0.894921	1.33543	0	0.886197	0	1.72468	0	0.465565	0	0	0	0	0.422242	0	0	0	0.456869	0	0	0.881374	0.485697	0.433243	1.77679	0.914744	0	0	9.5372	0.488532	0	0	0.446192
Salmonella	0.893801	0.884694	0.841766	4.70616	0.28615	0	0.460948	0	0.923833	0	1.38516	0.443317	0.951178	0.908507	0.480767	2.29306	2.18619	0.822292	1.78984	0	4.344	0.886197	13.9801	4.74288	0.462004	0.93113	11.7949	11.1962	0	2.1521	2.11121	0.424331	0	2.26039	0	0	0.434192	0.440687	0.485697	0	0	0	1.3372	0.43544	0.908305	0.488532	1.40087	2.66046	2.67715
Sphingobium	9.38492	10.174	0.280589	2.76833	0	0	0.460948	0.929852	0	1.31996	42.4781	0	0	1.81701	0.961535	0	0	0	0	0	0	0	2.1844	6.46756	1.84802	5.12122	0	0	1.34787	0	1.68897	0	0	0	3.19808	0	0	0.881374	0	0	0	0.914744	11.1433	0	0.454152	1.95413	0	0	0
Sphingomonas	23.2388	30.5219	5.61177	9.68916	30.618	14.3863	1.84379	3.71941	0	1.75995	122.355	0	0.951178	3.63403	5.76921	0.458611	0.819819	0	0	0	0	0	6.55319	17.678	22.6382	50.281	0	0	4.49291	0.860839	2.9557	0	0	0	2.28434	0	0	0.440687	0	0.433243	1.33259	0	20.0579	1.30632	0	2.44266	0.466957	1.33023	0
Sphingopyxis	2.2345	1.32704	0	0.276833	0.858449	0	0	0	0.461917	1.31996	3.69375	0	0.951178	0	0	0.458611	0.273273	0	0	0	0	0	0.43688	0	0.462004	5.58678	0	0.861245	0	0	0	0	0	0	0.456869	0	0	0	0	0	0	0	0.891464	0.87088	0.908305	0	0	0	0
Staphylococcus	89.3801	86.2577	113.919	127.62	90.4233	93.0707	31.3445	23.2463	16.629	29.4792	24.0094	221.215	206.881	272.552	889.42	33.02	216.432	61.6719	34.007	10.6834	11.584	7.97577	197.906	9.91693	16.1701	53.0744	626.074	24.5455	4.04362	9.46923	5.91139	2.97031	33.1973	5.87701	0.913738	6.32763	0.868385	0	6.31406	3.89918	7.55134	11.4343	5.79451	3.48352	14.0787	9.77063	5.60348	10.6418	0.446192
Stenotrophomonas	1.7876	0	2.80589	7.19766	4.86454	3.81678	3.22664	0	0.461917	0	2.77031	0.886633	0.951178	0	5.28844	1.83445	1.09309	0.548195	0.44746	0	0	0.886197	0	2.15585	0.924008	0	0	0	1.34787	0	1.68897	0	0	1.80831	0	0	0.868385	0	0.485697	0	1.77679	1.82949	0	0.87088	2.27076	2.44266	0.466957	1.33023	0.446192
Streptococcus	6.70351	6.63521	16.2741	35.4346	9.44294	9.10155	1.38284	2.32463	5.08108	10.1197	4.61719	86.0034	14.7433	128.1	391.825	1.83445	9.29129	6.03014	6.26444	0.890285	4.344	6.20338	20.9702	1.72468	9.24008	26.5372	289.211	10.3349	1.79717	0	66.7143	1.69732	1.34584	1.35623	0.913738	2.25987	0	0	7.28546	12.9973	1.77679	7.77532	2.22866	1.74176	4.08737	3.41972	13.5417	2.21705	0.446192
Vibrio	0	0	0.280589	0.276833	0	1.17439	0	0	0	0	10.1578	0	17.1212	0	0.961535	0	10.6577	1.37049	0.44746	0	0	0	0	0	0	0	0	1.29187	0	0.860839	6.75588	1.69732	14.8042	7.23324	0	0	0	0	0	0	0	0	0	0	0	0	0	0	0
Xanthomonas	0	0.442347	0	0.276833	0.28615	1.76159	0	0	0.923833	0	0.923437	0	0	0	0.961535	0	1.36637	22.476	0	0.890285	1.448	0	0	0.862342	0	0	0	3.44498	0	0	0	0	0	0	1.82748	0	0.868385	0	0	0.866485	0	0	0	0	0	0	11.207	2.66046	0
Yersinia	0	0	1.12235	0.553666	0	1.17439	0	1.8597	0	0.879975	3.69375	47.8782	4.75589	50.4221	161.057	11.9239	3.55255	4.38556	0.894921	0	0	0	0.873759	0.431171	0	2.79339	238.257	0.861245	5.84079	0	1.68897	0.424331	0	0	0	6.32763	0	0	0.971394	0.866485	0	0	0	0	0	0	0.933914	0.443409	0.446192
total_bacteria	621.192	533.913	1515.46	2621.06	1340.61	1031.12	282.561	197.593	199.086	497.186	4082.98	524.444	1464.34	644.586	2086.05	255.905	3013.11	1018.55	191.513	163.367	131.285	112.104	933.175	455.748	286.904	594.527	1325.75	326.412	522.077	896.564	1362.58	554.176	250.325	3659.57	113.76	78.6434	101.167	120.748	155.909	106.578	162.132	761.982	486.739	259.522	455.969	347.835	626.189	881.941	1315.82
[truncated: 81 more columns]

## Sheet: metatranscriptome_raw
genus	CH15N	CH15T	CH16N	CH16T	CH17N	CH17T	CH18N	CH18T	CH19N	CH19T	CH20N	CH20T	CH21N	CH21T	CH22N	CH22T	CH23N	CH23T	CH24N	CH24T	CH25N	CH25T	CH26N	CH26T	CH27N	CH27T	CH28N	CH28T	CH29N	CH29T	CH30N	CH30T	CH31N	CH31T	CH32N	CH32T	CH33N	CH33T	CH34N	CH34T	CH35N	CH35T	CH36N	CH36T	CH37N	CH37T	CH38N	CH38T	CH39N
Acetobacter	274	1699	1772	28408	1182	3047	15	192	308	340	552	125	24	0	113	34	75	92	4	2	3	3	88	251	17	4	1	2	128	5	21	111	2	1	24	64	1	919	3	7	91	1252	29	3	28	43	0	1	4
Achromobacter	208	342	997	479	1656	108	232	180	378	163	1083	183	43	688	62	295	168	321	47	176	659	345	957	172	698	138	402	403	331	212	341	152	137	1127	9	8	104	2	16	26	16	43	19	15	34	37	33	32	40
Acidovorax	144	490	1438	959	1958	169	209	307	382	172	1271	322	112	1070	109	424	523	1048	151	602	1490	667	1368	251	1627	364	1080	567	422	517	762	216	416	1738	4	41	100	26	28	388	47	126	43	18	106	52	38	193	128
Acinetobacter	2712	4674	10079	4079	12957	1532	3912	7383	8127	4125	8992	3283	3550	9337	5178	5010	15074	30302	1105	1213	5629	3856	6903	1799	7310	1755	3640	2923	2725	3324	3333	2035	6242	10118	519	139	870	165	1812	4923	2236	3833	360	211	5576	368	297	495	3961
Actinomyces	19	68	108	58	232	16	18	29	25	14	59	21	4	57	16	10	7189	14818	8	30	69	31	67	8	85	14	26	33	31	32	73	20	29	56	0	1	11	6	1	10	2	17	0	0	9	4	3	2	1
Aeromonas	11	58	52	21	45	34	3	32	100	16	57	30	21	30	5	6	26	52	22	39	37	15	46	19	64	16	15	16	26	34	27	16	7	66	1	0	1	0	0	6	3	12	3	2	18	5	0	0	3
Agrobacterium	77	102	208	90	227	24	25	76	67	20	388	49	44	162	60	122	121	98	50	52	265	208	179	79	230	33	126	77	91	64	127	51	119	293	5	4	20	8	13	68	23	22	4	2	57	22	16	16	68
Alicycliphilus	52	104	295	139	337	36	45	54	84	35	254	75	20	147	8	110	498	947	50	54	257	96	389	63	179	45	73	103	57	57	158	25	14	272	2	0	43	1	2	56	3	26	12	0	9	5	6	20	6
Anaerococcus	15	154	57	35	54	12	18	65	18	18	10	5	25	3	24	22	5	23	42	12	15	26	29	8	79	22	22	13	3	23	22	14	14	79	1	6	3	7	2	3	3	4	7	3	2	5	2	2	11
Azorhizobium	2	7	4	17	29	2	2	3	0	2	5	0	0	2	3	0	218	324	3	4	14	1	0	8	0	3	1	0	8	4	0	6	2	4	0	0	1	8	0	55	4	5	0	0	3	0	1	0	0
Azospirillum	19	37	30	156	7	22	10	12	11	7	13	3	9	17	6	2	189	292	12	9	15	12	36	13	10	8	2	3	0	4	2	3	8	1	0	1	0	2	0	27	2	16	1	0	9	0	0	0	0
Azotobacter	21	24	70	50	66	28	34	25	96	69	68	30	62	45	66	34	87	225	34	58	68	20	58	28	55	53	39	20	88	81	57	18	26	59	1	0	1	3	5	19	3	54	8	9	12	11	6	7	6
Bacillus	81	518	65	29	121	23	25	62	43	10	191	14	17	56	17	22	242	438	10	20	43	55	26	34	104	34	78	58	316	22	20	17	330	131	7	12	39	15	12	36	3	19	15	27	95	8	4	16	7
Bacteroides	1134	740	270	122	361	243	254	220	1410	180	454	279	209	106	117	368	1954	3642	660	206	375	385	178	414	217	121	185	180	93	125	330	193	925	498	82	21	73	230	51	30	56	105	210	22	62	129	175	81	86
Bartonella	1	0	5	11	1	7	0	7	1	4	8	2	1	1	7	2	4	6	7	3	4	0	3	0	2	8	4	0	0	4	3	0	12	2	0	3	0	21	0	14	1	4	0	0	7	1	0	0	0
Bifidobacterium	0	19	76	4	6	0	2	3	0	1	18	4	8	43	7	6	5954	13012	0	3	14	9	50	3	0	4	46	16	0	7	16	4	14	10	0	0	4	0	4	2	0	2	0	0	0	0	0	0	7
Bordetella	30	85	353	143	209	30	46	78	84	47	212	68	16	189	17	88	55	88	23	75	192	92	175	59	139	60	80	110	86	60	117	29	24	351	1	0	15	3	3	23	2	18	12	2	8	6	3	17	8
Brachybacterium	7	43	15	10	23	8	13	16	12	23	0	4	14	22	19	4	43	69	44	30	38	19	16	6	12	59	8	3	1	18	0	7	0	21	1	0	0	3	0	1	3	11	0	2	6	2	0	7	0
Bradyrhizobium	42	109	264	80	116	48	24	47	37	21	161	38	37	81	29	38	21802	36054	38	30	92	157	114	36	137	33	72	82	41	53	65	32	771	172	1	1	33	0	3	27	6	11	8	4	17	7	3	5	7
Brevibacterium	13	85	157	74	113	140	65	53	189	47	25	6	0	5	7	0	27	9	23	16	13	1	7	12	15	922	4	7	9	57	7	13	19	938	0	0	0	6	4	0	0	11	4	0	5	0	5	2	2
Brevundimonas	25	91	165	108	357	48	63	49	86	38	133	54	24	198	68	50	434	469	53	56	169	50	218	28	168	54	66	67	27	25	47	29	32	385	5	9	27	5	6	39	11	72	7	4	280	5	10	18	26
Burkholderia	89	173	321	110	408	81	111	104	136	64	555	147	52	473	55	136	164	231	55	98	446	225	593	134	603	140	311	192	316	254	277	154	162	438	8	14	93	4	17	76	12	34	34	7	40	31	10	28	41
Candidatus	8	23	32	22	1	17	9	28	35	18	26	7	7	53	13	6	557	1139	17	12	39	25	35	11	18	27	25	6	16	43	13	8	10	53	3	0	0	0	1	52	2	7	0	1	11	9	2	5	8
Caulobacter	4	8	20	7	18	7	2	13	16	7	28	3	4	23	42	14	6972	10614	7	13	20	6	39	5	8	11	5	1	4	23	10	3	3	13	0	0	0	3	1	11	4	20	0	0	26	0	3	0	0
Celeribacter	8	19	10	0	42	1	1	0	2	2	11	0	1	3	6	0	58	85	0	1	4	0	0	1	0	1	1	4	0	0	0	1	5	0	0	0	0	1	0	13	0	1	0	0	4	3	0	0	0
Chromohalobacter	12	26	51	15	5	49	14	24	68	30	19	11	11	18	13	9	18	62	9	17	35	17	15	22	17	36	29	6	18	20	19	12	2	44	0	0	1	0	0	5	0	3	5	2	5	2	2	19	3
Chryseobacterium	3	2	11	26	101	264	4	13	11	15	23	1	5	22	70	119	22	24	93	56	94	32	24	3	7	16	10	6	7	5	3	4	9	4	4	0	1	0	0	3	16	41	3	2	0	0	0	0	9
Citrobacter	9	154	87	38	55	35	48	37	79	33	90	40	39	75	80	35	44	103	42	21	51	17	116	32	55	28	43	21	43	54	42	19	82	39	0	8	2	4	4	34	9	13	6	3	80	8	6	3	145
Clostridium	9	26	14	0	0	7	16	40	16	3	19	2	1	32	25	12	5451	11262	11	3	4	0	51	3	22	12	28	15	14	4	1	12	8	0	1	0	0	3	0	7	1	23	1	4	1	4	0	4	1
Comamonas	46	122	417	115	551	59	72	148	137	64	310	55	45	398	56	78	376	523	74	114	430	124	262	47	302	53	67	159	115	118	121	57	50	240	7	7	20	4	0	105	19	14	9	13	42	17	12	98	18
Corynebacterium	189	51933	239	139	522	73	117	260	169	75	315	179	53	464	61	219	1963	4151	85	218	450	234	614	151	629	272	181	266	236	236	312	214	334	777	13	6	120	9	14	71	34	71	27	7	174	28	7	17	97
Cronobacter	26	13	76	20	68	27	17	28	36	32	13	23	28	24	21	28	9160	16397	16	18	35	13	26	18	30	26	18	23	21	23	17	13	66	58	27	6	3	2	0	17	5	12	2	13	39	7	3	13	139
Cupriavidus	154	288	1036	778	1654	111	152	202	299	151	657	149	32	646	47	273	400	687	28	98	521	316	611	130	672	108	306	323	207	153	242	97	129	938	4	10	75	11	12	48	8	56	14	10	20	8	6	25	43
Dechlorosoma	27	17	90	113	76	28	36	56	29	19	54	17	4	83	4	21	30	65	9	30	73	14	37	33	82	13	42	41	25	29	21	7	44	158	1	0	6	0	4	54	4	11	0	1	7	13	5	6	9
Deinococcus	0	15	53	33	96	12	13	59	23	33	12	22	6	140	10	29	87	155	30	12	4	35	4	9	42	6	0	21	6	24	6	25	19	32	4	0	2	5	6	12	7	25	12	3	18	4	4	0	7
Delftia	1439	2538	7476	2068	12376	1017	1389	1974	2751	1103	6993	1208	470	4980	358	1900	1623	2695	348	825	4384	2825	5616	1199	5330	900	2798	2747	1962	1350	2975	950	1026	7706	30	109	328	47	48	264	200	261	134	68	183	128	103	150	330
Dickeya	6	12	24	12	21	10	7	16	8	8	7	4	12	11	10	6	8	10	11	4	10	10	13	5	12	14	3	5	7	17	18	4	12	18	1	0	2	0	0	5	0	1	1	2	6	3	1	0	72
Edwardsiella	1	11	33	14	40	5	2	8	14	8	6	8	3	10	19	13	2	10	7	9	2	3	3	5	5	6	11	16	16	10	21	9	12	22	0	0	0	0	0	11	0	6	10	4	24	1	2	1	34
Elizabethkingia	0	153	8	33	59	68	0	23	20	11	33	0	10	3	56	55	30	54	59	45	54	27	31	6	1	4	0	2	18	8	6	3	6	23	4	1	0	3	0	4	5	27	4	1	3	0	8	0	2
Enterobacter	108	271	311	140	498	146	113	153	224	103	254	68	119	221	216	115	9775	18012	93	74	144	46	239	51	194	127	91	114	160	131	152	97	168	206	11	5	22	10	10	93	18	56	20	22	136	12	8	15	291
Enterococcus	3	248	41	24	36	18	1	11	14	4	199	22	4	99	2	20	93	221	33	15	44	41	105	33	118	37	13	47	217	24	48	24	45	78	27	0	0	2	4	3	3	11	0	1	2	0	0	5	0
Erwinia	9	18	51	10	34	33	10	15	18	15	17	9	16	21	30	12	12	35	15	16	25	10	62	12	11	34	9	13	20	24	21	13	20	25	0	1	1	1	2	14	3	10	1	7	40	11	2	1	41
Eubacterium	1	21	18	3	57	8	2	14	7	1	37	2	2	2	2	15	2751	5817	0	6	0	2	32	1	6	6	21	25	16	5	4	1	36	23	0	0	0	1	1	0	1	16	1	8	2	15	0	0	0
Finegoldia	17	1689	38	31	255	23	26	78	15	23	23	17	31	41	8	5	15	45	13	23	36	13	25	15	46	25	14	13	12	4	52	13	42	94	3	0	0	3	4	12	4	0	7	4	15	9	10	1	70
Gardnerella	36	105	146	58	344	35	69	99	74	28	52	12	6	22	13	0	25	28	0	10	26	19	103	12	27	2	28	23	12	11	14	15	5	78	2	0	7	0	0	4	0	8	0	2	4	0	0	0	30
Geobacillus	9	25	74	9	0	8	4	7	3	0	10	6	1	12	9	25	12	16	0	1	3	1	0	4	2	5	0	19	25	5	10	10	20	25	0	2	12	3	0	0	0	4	0	0	0	1	0	0	0
Gluconacetobacter	733	4494	5582	91155	3649	10600	25	553	938	977	1415	363	58	9	355	130	34	99	12	7	0	15	252	801	13	9	8	7	373	6	102	282	5	1	56	205	9	2726	11	20	403	5404	99	8	116	86	1	1	8
Gluconobacter	24	198	274	4706	195	605	2	32	69	61	90	14	2	2	24	7	40	53	2	1	0	1	5	30	17	7	5	3	33	4	4	19	15	0	3	12	0	129	0	11	19	339	1	0	16	4	1	0	2
Gordonia	81	155	225	42	468	44	83	114	134	43	458	105	67	352	43	174	44	77	59	51	390	251	590	92	430	64	191	185	135	107	221	56	32	544	0	11	71	1	2	2	1	15	15	12	13	17	11	39	5
Haemophilus	2	9	16	8	52	7	2	6	18	8	25	12	0	17	6	0	31	62	10	5	4	4	4	8	6	17	5	1	15	10	6	7	3	8	0	1	13	0	2	6	2	3	9	5	8	1	4	1	2
Hahella	5	3	11	9	4	10	13	17	35	36	14	11	27	12	27	8	28	86	16	6	10	4	15	7	6	11	3	3	26	27	6	9	5	13	0	1	1	2	0	7	1	17	3	2	5	2	0	3	5
Halomonas	282	586	2362	614	222	3015	586	968	5272	814	39	23	70	35	26	17	30	31	52	42	76	42	71	40	50	3167	46	31	52	82	44	24	16	3912	1	2	6	2	1	5	9	22	8	4	29	4	4	26	8
Helicobacter	1	0	0	0	0	0	0	0	0	0	0	0	0	0	0	0	1	10	0	0	5	0	0	0	26	14	0	0	0	0	0	1	3	0	0	0	0	0	0	0	0	5	0	0	0	0	0	0	4
Heliobacterium	32	84	127	52	62	92	60	79	63	68	2	8	84	9	92	6	828	1523	78	13	6	7	26	19	18	9	19	35	37	108	4	8	13	23	5	38	17	15	16	2952	124	180	35	35	8014	37	28	53	13
Herbaspirillum	29	3	73	9	47	14	12	26	17	11	3	15	11	23	13	7	15	67	5	4	39	5	11	6	27	38	3	6	4	23	9	2	14	9	3	0	1	2	1	8	2	7	1	0	7	1	0	2	4
Herminiimonas	68	92	602	350	206	45	45	90	104	58	160	45	15	206	10	57	79	240	8	43	161	67	153	41	202	73	71	132	27	91	88	34	106	263	4	1	10	1	10	25	2	22	16	0	31	6	7	8	81
Klebsiella	832	1481	2228	1047	1873	1479	1023	1209	1554	1180	798	202	6475	549	4960	253	19439	35665	5993	241	518	426	497	144	424	227	478	768	667	1748	291	134	529	661	143	1158	168	770	113	6186	29281	43815	2868	1371	13035	3233	2301	2305	328
Kocuria	68	792	416	132	571	80	52	205	90	74	144	52	37	275	48	75	153	267	55	59	365	117	287	114	108	99	77	100	66	168	87	2105	303	388	94	2	103	6	128	189	4	30	10	0	179	24	6	8	19
Kytococcus	10	34	41	2	52	9	26	19	9	6	1	0	1	49	1	19	9	23	6	5	16	11	0	1	62	8	14	3	14	8	1	36	127	65	0	2	0	0	2	25	0	3	0	0	7	2	0	0	3
Lactobacillus	49	156	186	79	256	44	103	115	33	39	452	30	109	79	252	4	179	242	131	21	51	47	436	32	3270	272	850	828	73	40	29	10	154	95	68	7	32	34	7	27	22	36	19	21	25	19	12	65	79
Leptotrichia	13	57	81	11	39	7	0	6	15	11	41	15	32	10	22	17	52616	105334	10	2	0	39	33	4	60	14	13	10	20	9	46	16	7	20	0	0	2	0	2	0	4	7	10	5	5	4	4	5	1
Marinobacter	78	99	267	104	34	210	106	142	801	150	30	16	24	27	33	8	43	81	14	17	50	15	32	17	38	72	23	14	33	26	29	18	11	85	0	1	3	2	1	13	3	10	9	3	43	4	1	6	1
Mesorhizobium	9	8	49	16	63	10	12	15	3	2	9	5	3	49	10	17	2071	3345	20	6	18	18	56	12	6	1	22	15	19	10	2	6	19	29	0	0	4	3	3	16	4	11	2	1	9	2	0	0	7
Methylibium	36	22	192	86	242	10	36	37	101	42	129	32	11	116	7	58	13	45	5	30	134	30	141	39	130	49	52	107	26	57	94	8	12	211	0	0	15	0	1	32	2	10	6	1	3	5	2	24	1
Methylobacterium	292	481	1313	576	1840	249	265	791	522	318	2581	526	202	1248	444	560	4172	1992	351	351	981	489	1302	363	1628	496	636	468	476	548	396	261	252	1930	28	16	87	9	40	184	38	239	50	22	693	54	50	48	165
Microbacterium	27	9	69	18	64	54	20	62	129	258	56	18	7	71	56	28	76	92	30	41	107	17	151	51	45	58	11	12	46	8	28	48	39	112	5	0	4	11	0	6	1	90	6	0	20	3	7	1	16
Micrococcus	52	215	429	188	812	27	62	91	87	71	105	36	30	153	24	56	168	203	88	44	99	73	155	37	335	44	84	65	32	47	70	65	307	201	1	7	12	8	32	49	14	41	20	7	25	13	3	4	28
Moraxella	329	667	1093	426	1580	233	269	530	463	268	1899	486	287	1309	302	607	1272	876	300	232	1349	961	1901	390	1747	535	727	689	617	369	748	284	651	4396	25	35	60	56	36	311	42	190	156	49	4820	69	57	110	324
Mycobacterium	414	421	1010	292	1769	380	245	283	424	151	826	154	51	663	31	261	2079	4526	42	116	559	421	475	150	472	123	354	291	294	176	335	174	240	940	3	5	31	4	3	23	56	97	4	10	74	15	18	24	49
Neisseria	54	47	40	47	108	21	32	38	82	43	33	12	37	87	74	49	338	752	85	27	95	69	69	43	47	17	87	58	71	68	30	11	37	77	7	9	69	16	9	32	6	39	26	22	27	21	20	10	19
Nitrobacter	3	30	29	7	8	5	1	5	3	7	4	2	6	3	6	5	14064	23214	2	13	5	6	8	7	10	7	1	8	12	4	1	6	70	2	0	0	0	1	0	2	0	1	0	0	3	0	1	0	0
Nocardia	3	32	17	1	10	2	12	6	20	1	3	1	1	0	3	7	29	47	9	3	5	6	2	3	8	10	0	0	22	5	3	1	4	0	0	0	0	0	1	5	0	5	0	0	2	1	0	0	0
Novosphingobium	46	142	668	142	130	171	76	166	102	98	64	31	82	112	150	80	21928	3209	223	165	344	152	242	97	249	261	59	51	26	49	36	47	7	51	7	1	1	10	6	86	10	58	6	5	23	7	12	8	14
Ochrobactrum	28	124	110	43	185	48	28	74	58	15	151	34	29	150	46	58	291	485	37	20	151	82	179	52	276	22	54	67	49	17	81	34	169	242	6	6	15	5	23	52	9	17	3	0	32	6	9	12	76
Pantoea	52	208	251	113	491	93	84	64	155	57	180	88	80	639	117	102	9285	16697	131	46	184	97	307	119	212	117	67	161	192	113	122	65	223	525	12	4	55	6	14	50	19	55	21	22	79	20	16	12	238
Paracoccus	52	27	77	18	1	20	31	95	47	44	39	15	100	85	121	10	47	44	152	68	111	41	20	13	42	21	4	6	1	13	8	7	13	13	1	1	0	9	3	38	0	27	10	2	6	12	9	1	2
Pectobacterium	2	13	35	11	11	9	4	6	18	3	14	10	8	6	8	6	7	15	8	7	9	5	1	14	7	10	8	6	4	22	30	9	8	30	0	0	3	0	0	7	3	6	2	0	1	4	1	0	5
Phenylobacterium	22	62	68	24	7	13	13	37	24	15	7	3	26	36	29	14	148	202	65	38	56	27	12	12	29	13	11	7	0	1	9	0	2	4	2	0	0	4	1	14	0	16	3	0	12	0	0	0	0
Plautia	0	4	13	4	5	7	1	11	5	3	4	2	5	8	16	1	6	16	3	7	3	5	30	3	17	10	2	5	20	10	16	2	6	21	0	0	0	0	0	5	0	1	0	1	2	1	0	1	16
Prevotella	15	487	60	23	648	19	22	42	62	22	112	38	30	119	23	11	2825	6286	37	22	100	33	131	25	140	8	54	104	37	9	36	36	587	79	3	0	36	2	0	8	3	17	5	4	4	4	2	6	4
Propionibacterium	7084	7504	5842	2492	55771	4565	7736	10922	12536	4730	5272	1179	1673	3717	2109	1363	8545	15400	2120	970	2949	2073	3438	1036	5212	1237	1796	1966	1588	987	2507	1561	2351	6112	231	330	653	190	297	879	400	689	651	377	927	745	488	593	1058
Proteus	6	4	9	5	4	4	2	12	6	2	0	1	8	8	3	2	3	6	8	6	13	6	5	5	0	13	1	3	5	8	4	3	6	8	0	0	0	0	0	2	0	3	0	0	2	0	0	0	4
Providencia	66	115	193	82	78	130	83	91	123	102	46	12	390	80	296	11	1805	3286	367	24	33	42	33	10	44	31	34	67	60	148	44	9	29	46	2	73	14	59	6	618	2184	3376	178	103	1266	213	129	153	30
Pseudomonas	12799	27279	132800	58041	110415	11130	15584	24374	46391	17281	86089	26542	9597	57952	12052	34916	13517	29290	10625	21533	64912	28438	62597	19972	74114	21572	25929	43022	26935	20278	41515	11258	8676	129497	323	1372	5459	1002	633	2719	1205	12634	2845	1550	2505	2637	1287	4059	3581
Psychrobacter	31	67	167	54	46	52	48	118	185	80	40	26	15	114	26	63	145	160	55	60	70	33	55	21	35	1466	28	48	17	101	31	13	30	834	5	0	0	52	8	32	7	18	21	2	231	6	5	8	18
Rahnella	3	16	19	12	16	11	16	16	11	7	10	4	8	34	20	1	5	9	11	3	21	3	14	8	24	7	6	3	13	14	20	8	15	14	1	1	3	0	0	3	1	5	1	2	3	1	1	3	7
Ralstonia	519	938	2131	829	3260	319	482	699	937	320	4029	807	651	2974	388	1018	8225	13382	384	497	2866	1737	3301	733	2759	457	1394	1346	1406	828	1327	662	876	3841	36	60	520	44	59	186	80	172	127	75	193	171	102	156	344
Rhizobium	3	13	27	2	50	3	5	15	6	2	31	5	3	11	15	5	290	529	2	12	31	12	4	5	8	18	12	12	1	6	2	0	11	24	1	2	1	7	1	57	1	3	5	3	39	4	3	2	1
Rhodococcus	59	81	392	238	1342	40	71	114	108	43	425	108	38	390	56	121	1172	2483	46	94	353	207	338	106	369	65	194	189	203	113	163	107	91	572	3	6	27	8	3	17	16	33	13	7	33	16	25	10	38
Rhodoferax	18	5	16	3	5	11	4	6	3	5	14	4	8	21	4	0	16	27	13	19	45	6	19	5	10	9	0	1	1	60	6	3	6	2	1	0	0	1	1	36	2	4	1	2	4	4	0	16	5
Rhodopseudomonas	19	34	54	28	49	14	18	28	13	10	13	8	10	40	10	7	13272	22081	13	12	13	18	30	10	39	15	3	15	12	20	20	4	135	52	2	4	0	0	0	28	3	5	2	2	3	1	0	0	2
Rhodospirillum	5	0	2	16	0	16	6	14	17	11	2	3	1	4	6	7	94	133	13	9	20	2	11	1	9	3	0	7	0	2	1	0	0	0	1	2	0	0	1	9	1	4	1	2	1	0	2	0	0
Rothia	88	155	95	60	250	43	48	59	150	37	200	52	7	94	38	37	507	1003	18	37	119	65	106	35	92	22	30	68	30	90	38	27	76	164	4	0	5	4	1	23	5	15	6	1	18	18	1	6	18
Rubrivivax	3	0	37	4	22	5	7	34	14	14	27	11	10	84	10	9	36	50	20	22	36	12	19	3	38	14	1	0	6	54	12	10	5	7	0	0	0	1	1	42	0	7	12	0	1	1	1	20	5
Salmonella	103	198	305	137	147	233	146	164	243	170	46	48	1444	88	1124	48	2952	5428	1328	59	71	49	67	38	51	58	77	117	89	276	42	17	109	88	10	253	9	170	14	869	5372	8196	625	286	1865	689	516	486	261
Serratia	3173	5986	20627	7152	28444	2363	3277	4635	6806	2853	4220	1186	312	3106	468	2416	43	61	624	1220	2623	1295	2538	825	3071	1266	1294	3082	1142	1074	2736	556	1245	9317	82	41	419	26	237	486	51	973	130	56	563	154	55	345	829
Shewanella	6	10	48	21	57	37	18	41	121	27	42	12	9	40	16	20	51	103	7	15	15	23	2	29	6	92	0	13	7	54	6	5	5	88	3	1	0	1	3	8	1	8	0	2	25	3	1	5	182
Sinorhizobium	17	3	10	6	10	8	4	11	2	2	18	5	0	31	7	9	249	390	10	6	7	5	0	6	1	7	2	4	0	2	7	0	0	1	0	0	0	0	0	19	1	2	1	1	10	3	0	1	1
Sphingobacterium	0	5	2	1	0	10	0	5	8	29	2	1	4	11	4	4	9	8	0	9	29	11	0	2	10	6	0	1	0	0	0	0	0	0	0	1	6	1	0	0	0	4	0	1	0	0	0	0	0
Sphingobium	21	129	271	74	29	57	30	57	62	38	98	59	17	90	67	14	49364	5951	77	60	156	45	90	30	79	90	56	18	76	17	19	22	22	102	3	0	1	10	8	115	4	39	5	5	40	10	3	3	14
Sphingomonas	248	372	2064	2190	907	682	165	608	348	308	516	182	110	430	211	150	25099	3990	201	189	893	195	573	214	1414	2557	262	177	152	113	262	134	270	582	16	5	29	43	7	401	41	321	39	17	228	31	13	32	46
Sphingopyxis	7	72	196	49	68	49	54	86	57	41	119	9	21	78	52	26	14805	1760	78	42	140	23	57	48	241	438	48	29	28	23	23	25	11	42	5	2	13	4	1	103	10	40	6	1	27	2	0	10	4
Staphylococcus	982	2729987	1434	782	8701	465	536	971	1076	523	1635	284	474	1795	466	297	13954	30357	399	218	1008	616	1595	337	1720	325	564	561	596	314	538	328	961	1578	64	62	120	53	78	119	96	329	131	76	168	173	70	137	462
Starkeya	0	1	8	1	6	1	0	6	1	0	10	0	0	2	1	1	467	791	2	4	7	7	5	2	0	2	4	0	2	2	0	1	11	4	0	0	0	0	0	12	1	6	0	0	6	4	0	0	0
Stenotrophomonas	355	664	1708	601	2693	251	335	513	666	278	1642	257	113	1120	95	462	382	554	107	231	979	611	1566	312	1386	191	603	562	548	296	785	279	319	1677	10	10	146	8	26	230	59	122	23	31	70	31	39	54	108
Streptococcus	654	3758	770	248	1374	114	219	230	398	198	495	142	65	264	72	79	27770	59970	69	94	266	154	387	178	377	276	127	146	7780	372	258	104	601	388	20	7	52	9	43	54	75	200	41	17	112	50	13	27	130
Streptomyces	0	20	28	6	6	14	14	22	22	19	3	3	11	19	6	6	575	1303	22	12	30	14	0	8	32	17	3	3	7	14	1	24	3	19	0	0	1	0	0	3	1	2	0	2	4	0	0	0	4
Thermus	30	109	319	93	524	66	55	195	119	59	282	71	47	234	63	52	54	60	48	48	197	59	357	51	246	24	84	137	37	72	107	54	4	204	16	11	0	16	2	8	2	1	2	11	8	15	10	9	1
Variovorax	2	2	10	9	7	4	4	4	7	1	2	4	7	3	3	0	19	15	8	12	18	6	5	7	28	0	4	1	0	16	8	1	62	9	1	0	103	0	3	22	2	4	0	5	2	1	0	5	6
Vibrio	28	56	84	38	19	51	26	44	89	35	22	31	45	27	41	12	45	96	35	19	37	15	18	15	9	125	15	41	20	39	35	17	40	119	2	0	25	4	4	37	0	11	6	3	128	7	1	1	233
Xanthobacter	1	6	12	6	28	10	0	7	18	2	9	1	3	32	0	6	380	641	2	5	18	1	1	9	10	1	2	0	3	2	13	6	19	30	0	1	4	3	0	74	0	3	0	0	4	0	0	0	1
Xanthomonas	8	29	91	58	81	5	18	42	73	20	63	17	3	58	9	22	592	968	11	13	25	31	29	8	42	28	42	27	21	16	21	4	20	94	1	2	3	2	0	167	5	14	0	2	28	1	4	1	3
Xenorhabdus	13	20	32	20	21	22	15	24	13	7	35	13	27	19	17	14	26	29	19	18	43	66	22	8	155	43	42	27	31	28	34	12	44	63	0	7	124	0	4	11	1	10	4	13	71	9	4	5	25
Xylella	10	44	145	53	130	18	12	14	23	12	58	11	6	33	1	16	14	48	10	6	51	3	18	12	41	1	36	14	8	9	11	5	45	17	1	0	11	0	2	28	1	10	0	0	6	0	4	0	6
Yersinia	23	32	106	45	75	35	38	38	56	30	28	23	56	35	57	22	227	453	35	41	38	26	40	29	25	66	34	28	38	54	113	26	43	45	1	2	2	2	2	24	6	22	6	7	26	2	4	7	32
total_bacteria	45619	2875468	240370	274168	295486	61384	47512	73351	111284	48120	175274	48110	664664	131057	501459	115508	806320	1309242	564010	41948	158928	67795	124460	53818	150525	61943	115886	95052	92463	121662	72869	29595	2334696	243922	13174	130566	61306	85350	17786	187351	909825	1076956	240924	130917	262329	196709	161818	256244	47299
human_GAPDH_mapped	4490	9594	14572	17678	9695	15995	8595	6405	10641	17096	4160	13878	11948	14254	9392	12790	10021	14515	8602	6292	10989	6104	8224	13944	5648	24951	3376	5671	6651	24811	9209	8759	9794	7834	5538	2939	2178	4976	6727	12715	4208	12609	2277	1717	5877	4417	2875	3407	11294
[truncated: 81 more columns]

## Sheet: metatranscriptome_normalized
genus	CH15N	CH15T	CH16N	CH16T	CH17N	CH17T	CH18N	CH18T	CH19N	CH19T	CH20N	CH20T	CH21N	CH21T	CH22N	CH22T	CH23N	CH23T	CH24N	CH24T	CH25N	CH25T	CH26N	CH26T	CH27N	CH27T	CH28N	CH28T	CH29N	CH29T	CH30N	CH30T	CH31N	CH31T	CH32N	CH32T	CH33N	CH33T	CH34N	CH34T	CH35N	CH35T	CH36N	CH36T	CH37N	CH37T	CH38N	CH38T	CH39N
Acetobacter	610.245	1770.9	1216.03	16069.7	1219.19	1904.97	17.452	299.766	289.446	198.877	1326.92	90.0706	20.087	0	120.315	26.5833	74.8428	63.3827	4.65008	3.17864	2.73	4.91481	107.004	180.006	30.0992	1.60314	2.96209	3.52671	192.452	2.01524	22.8038	126.727	2.04207	1.27649	43.3369	217.761	4.59137	1846.86	4.45964	5.50531	216.255	992.942	127.361	17.4723	47.6434	97.3511	0	2.93513	3.5417
Achromobacter	463.252	356.473	684.189	270.958	1708.1	67.5211	269.924	281.03	355.23	95.3439	2603.37	131.863	35.9893	482.672	66.0136	230.649	167.648	221.151	54.6385	279.72	599.691	565.203	1163.67	123.351	1235.84	55.3084	1190.76	710.633	497.67	85.446	370.29	173.536	139.882	1438.6	16.2514	27.2201	477.502	4.01929	23.7847	20.4483	38.0228	34.1026	83.4431	87.3617	57.8526	83.7673	114.783	93.9243	35.417
Acidovorax	320.713	510.736	986.824	542.482	2019.6	105.658	243.165	479.313	358.989	100.608	3055.29	232.022	93.7395	750.666	116.056	331.509	521.904	722.012	175.541	956.771	1355.9	1092.73	1663.42	180.006	2880.67	145.886	3199.05	999.824	634.491	208.375	827.451	246.603	424.75	2218.53	7.22282	139.503	459.137	52.2508	41.6233	305.151	111.692	99.9286	188.845	104.834	180.364	117.727	132.174	566.481	113.335
Acinetobacter	6040.09	4871.79	6916.69	2307.39	13364.6	957.799	4551.48	11526.9	7637.44	2412.85	21615.4	2365.61	2971.21	6550.44	5513.2	3917.12	15042.4	20876.3	1284.58	1927.84	5122.4	6317.17	8393.73	1290.16	12942.6	703.379	10782	5154.29	4097.13	1339.73	3619.29	2323.32	6373.29	12915.5	937.161	472.95	3994.49	331.592	2693.62	3871.8	5313.69	3039.89	1581.03	1228.89	9487.83	833.145	1033.04	1452.89	3507.17
Actinomyces	42.3163	70.8776	74.1147	32.8091	239.299	10.0031	20.9424	45.2771	23.494	8.18905	141.827	15.1319	3.34784	39.9888	17.0358	7.81861	7173.93	10208.7	9.30016	47.6796	62.7901	50.7864	81.4689	5.73723	150.496	5.611	77.0142	58.1908	46.6095	12.8975	79.2703	22.8337	29.61	71.4833	0	3.40252	50.5051	12.0579	1.48655	7.86473	4.75285	13.4824	0	0	15.3139	9.05592	10.4348	5.87027	0.885426
Aeromonas	24.4989	60.4545	35.6849	11.8792	46.4157	21.2566	3.4904	49.961	93.9761	9.35891	137.019	21.6169	17.5762	21.0467	5.32368	4.69116	25.9455	35.825	25.5754	61.9835	33.67	24.574	55.9339	13.6259	113.314	6.41257	44.4313	28.2137	39.0919	13.7036	29.3191	18.2669	7.14723	84.2481	1.80571	0	4.59137	0	0	4.71884	7.12928	9.51701	13.1752	11.6482	30.6279	11.3199	0	0	2.65628
Agrobacterium	171.492	106.316	142.74	50.9107	234.141	15.0047	29.0867	118.657	62.964	11.6986	932.692	35.3077	36.8262	113.652	63.8842	95.387	120.746	67.5164	58.126	82.6446	241.15	340.76	217.656	56.6552	407.224	13.2259	373.223	135.779	136.822	25.795	137.909	58.2258	121.503	374.011	9.02853	13.6101	91.8274	16.0772	19.3251	53.4801	54.6578	17.4479	17.567	11.6482	96.9883	49.8076	55.6522	46.9621	60.209
Alicycliphilus	115.813	108.401	202.443	78.6288	347.602	22.507	52.356	84.3091	78.9399	20.4726	610.577	54.0424	16.7392	103.129	8.51789	86.0047	496.956	652.429	58.126	85.8233	233.87	157.274	473.006	45.1807	316.926	18.0353	216.232	181.626	85.7014	22.9737	171.571	28.5421	14.2945	347.204	3.61141	0	197.429	2.00965	2.97309	44.0425	7.12928	20.6202	52.7009	0	15.3139	11.3199	20.8696	58.7027	5.31256
Anaerococcus	33.4076	160.517	39.1161	19.7986	55.6988	7.50234	20.9424	101.483	16.9157	10.5288	24.0385	3.60282	20.924	2.10467	25.5537	17.2009	4.98952	15.8457	48.8259	19.0718	13.65	42.595	35.2626	5.73723	139.873	8.81728	65.1659	22.9236	4.5106	9.27008	23.8897	15.9836	14.2945	100.842	1.80571	20.4151	13.7741	14.0675	2.97309	2.35942	7.12928	3.17234	30.7422	17.4723	3.4031	11.3199	6.95652	5.87027	9.73968
Azorhizobium	4.45434	7.29623	2.74499	9.61647	29.9123	1.25039	2.32693	4.68384	0	1.16986	12.0192	0	0	1.40311	3.19421	0	217.543	223.217	3.48756	6.35728	12.74	1.63827	0	5.73723	0	1.20236	2.96209	0	12.0283	1.61219	0	6.8501	2.04207	5.10595	0	0	4.59137	16.0772	0	43.256	9.5057	3.96542	0	0	5.10465	0	3.47826	0	0
Azospirillum	42.3163	38.5658	20.5874	88.2453	7.22022	13.7543	11.6347	18.7354	10.3374	4.09453	31.25	2.16169	7.53264	11.9265	6.38842	1.56372	188.604	201.171	13.9502	14.3039	13.65	19.6592	43.7743	9.32301	17.7054	3.20628	5.92417	5.29007	0	1.61219	2.17179	3.42505	8.16827	1.27649	0	3.40252	0	4.01929	0	21.2348	4.75285	12.6893	4.39174	0	15.3139	0	0	0	0
Azotobacter	46.7706	25.0156	48.0373	28.2837	68.0763	17.5055	39.5579	39.032	90.2171	40.3603	163.462	21.6169	51.8915	31.5701	70.2726	26.5833	86.8177	155.012	39.5257	92.1805	61.8801	32.7654	70.5253	20.0803	97.3796	21.2416	115.521	35.2671	132.311	32.6468	61.896	20.5503	26.5469	75.3127	1.80571	0	4.59137	6.02894	7.43273	14.943	7.12928	42.8266	35.1339	52.417	20.4186	24.9038	20.8696	20.5459	5.31256
Bacillus	180.401	539.921	44.6061	16.4046	124.807	14.3795	29.0867	96.7994	40.4097	5.84932	459.135	10.0879	14.2283	39.2872	18.1005	17.2009	241.493	301.757	11.6252	31.7864	39.13	90.1048	31.6148	24.3832	184.136	13.6267	231.043	102.275	475.117	8.86703	21.7179	19.4086	336.941	167.22	12.6399	40.8302	179.063	30.1447	17.8386	28.313	7.12928	15.0686	65.8762	157.251	161.647	18.1118	13.913	46.9621	6.19798
Bacteroides	2525.61	771.315	185.287	69.0123	372.357	151.922	295.521	343.482	1325.06	105.288	1091.35	201.038	174.925	74.3651	124.574	287.725	1949.91	2509.13	767.263	327.4	341.25	630.734	216.44	296.902	384.207	48.4951	547.986	317.404	139.829	50.3809	358.345	220.345	944.456	635.691	148.068	71.4529	335.17	462.219	75.8139	23.5942	133.08	83.2739	922.266	128.13	105.496	292.053	608.696	237.746	76.1466
Bartonella	2.22717	0	3.43124	6.22242	1.03146	4.37637	0	10.929	0.939761	2.33973	19.2308	1.44113	0.83696	0.701557	7.45315	1.56372	3.99162	4.13365	8.13764	4.76796	3.64	0	3.64786	0	3.54108	3.20628	11.8483	0	0	1.61219	3.25768	0	12.2524	2.55297	0	10.2076	0	42.2026	0	11.0106	2.37643	3.17234	0	0	11.9108	2.26398	0	0	0
Bifidobacterium	0	19.804	52.1548	2.2627	6.18876	0	2.32693	4.68384	0	0.584932	43.2692	2.88226	6.69568	30.167	7.45315	4.69116	5941.52	8964.52	0	4.76796	12.74	14.7444	60.7977	2.15146	0	1.60314	136.256	28.2137	0	2.82133	17.3743	4.56673	14.2945	12.7649	0	0	18.3655	0	5.94619	1.57295	0	1.58617	0	0	0	0	0	0	6.19798
Bordetella	66.8151	88.597	242.245	80.8915	215.575	18.7559	53.5195	121.78	78.9399	27.4918	509.615	48.9984	13.3914	132.594	18.1005	68.8038	54.8847	60.6269	26.738	119.199	174.72	150.721	212.792	42.3121	246.105	24.0471	236.967	193.969	129.304	24.1828	127.05	33.1088	24.5048	448.047	1.80571	0	68.8705	6.02894	4.45964	18.0889	4.75285	14.2755	52.7009	11.6482	13.6124	13.5839	10.4348	49.8973	7.08341
Brachybacterium	15.5902	44.8197	10.2937	5.65675	23.7236	5.00156	15.1251	24.9805	11.2771	13.4534	0	2.88226	11.7174	15.4343	20.23	3.12744	42.9099	47.537	51.1509	47.6796	34.58	31.1271	19.4553	4.30293	21.2465	23.6463	23.6967	5.29007	1.50353	7.25485	0	7.99178	0	26.8062	1.80571	0	0	6.02894	0	0.786473	7.12928	8.72393	0	11.6482	10.2093	4.52796	0	20.5459	0
Bradyrhizobium	93.5412	113.613	181.169	45.254	119.649	30.0094	27.9232	73.3802	34.7712	12.2836	387.019	27.3815	30.9675	56.8262	30.8773	29.7107	21756.3	24839.1	44.1758	47.6796	83.7201	257.208	138.619	25.8176	242.564	13.2259	213.27	144.595	61.6449	21.3615	70.5831	36.5339	787.217	219.556	1.80571	3.40252	151.515	0	4.45964	21.2348	14.2586	8.72393	35.1339	23.2964	28.9263	15.8479	10.4348	14.6757	6.19798
Brevibacterium	28.9532	88.597	107.741	41.8599	116.555	87.5274	75.6254	82.7479	177.615	27.4918	60.0962	4.32339	0	3.50779	7.45315	0	26.9434	6.20048	26.738	25.4291	11.83	1.63827	8.51167	8.60585	26.5581	369.524	11.8483	12.3435	13.5318	22.9737	7.60126	14.8419	19.3996	1197.34	0	0	0	12.0579	5.94619	0	0	8.72393	17.567	0	8.50774	0	17.3913	5.87027	1.77085
Brevundimonas	55.6793	94.8509	113.231	61.0929	368.231	30.0094	73.2984	76.5027	80.8195	22.2274	319.712	38.9105	20.087	138.908	72.402	39.093	433.091	323.114	61.6136	89.0019	153.79	81.9135	265.078	20.0803	297.45	21.6424	195.498	118.145	40.5954	10.0762	51.037	33.1088	32.6731	491.448	9.02853	30.6227	123.967	10.0482	8.91928	30.6724	26.1407	57.1021	30.7422	23.2964	476.434	11.3199	34.7826	52.8324	23.0211
Burkholderia	198.218	180.321	220.285	62.2242	420.835	50.6408	129.145	162.373	127.808	37.4357	1334.13	105.923	43.5219	331.837	58.5605	106.333	163.656	159.146	63.9386	155.753	405.86	368.611	721.06	96.0987	1067.63	56.11	921.209	338.565	475.117	102.374	300.793	175.819	165.407	559.101	14.4456	47.6353	426.997	8.03859	25.2713	59.7719	28.5171	26.9649	149.319	40.7688	68.0619	70.1834	34.7826	82.1837	36.3025
Candidatus	17.8174	23.9733	21.9599	12.4448	1.03146	10.6283	10.4712	43.7158	32.8916	10.5288	62.5	5.04395	5.85872	37.1825	13.8416	4.69116	555.833	784.705	19.7628	19.0718	35.49	40.9567	42.5584	7.8887	31.8697	10.8212	74.0521	10.5801	24.0565	17.331	14.1166	9.13346	10.2103	67.6538	5.41712	0	0	0	1.48655	40.8966	4.75285	5.55159	0	5.82411	18.717	20.3758	6.95652	14.6757	7.08341
Caulobacter	8.90869	8.33854	13.725	3.95972	18.5663	4.37637	2.32693	20.2966	15.0362	4.09453	67.3077	2.16169	3.34784	16.1358	44.7189	10.9461	6957.39	7312.44	8.13764	20.6612	18.2	9.82962	47.4222	3.58577	14.1643	4.40864	14.8104	1.76336	6.01413	9.27008	10.8589	3.42505	3.0631	16.5943	0	0	0	6.02894	1.48655	8.6512	9.5057	15.8617	0	0	44.2403	0	10.4348	0	0
Celeribacter	17.8174	19.804	6.86248	0	43.3213	0.625195	1.16347	0	1.87952	1.16986	26.4423	0	0.83696	2.10467	6.38842	0	57.8785	58.5601	0	1.58932	3.64	0	0	0.717154	0	0.400786	2.96209	7.05343	0	0	0	1.14168	5.10517	0	0	0	0	2.00965	0	10.2241	0	0.793084	0	0	6.80619	6.79194	0	0	0
Chromohalobacter	26.7261	27.1003	34.9986	8.48512	5.1573	30.6346	16.2885	37.4707	63.9038	17.548	45.6731	7.92621	9.20656	12.628	13.8416	7.03675	17.9623	42.7144	10.4627	27.0184	31.85	27.8506	18.2393	15.7774	30.0992	14.4283	85.9005	10.5801	27.0636	8.06094	20.632	13.7002	2.04207	56.1654	0	0	4.59137	0	0	3.93236	0	2.37925	21.9587	11.6482	8.50774	4.52796	6.95652	55.7675	2.65628
Chryseobacterium	6.68151	2.08464	7.54872	14.7075	104.177	165.052	4.65387	20.2966	10.3374	8.77398	55.2885	0.720565	4.1848	15.4343	74.5315	93.0414	21.9539	16.5346	108.114	89.0019	85.5401	52.4246	29.1829	2.15146	12.3938	6.41257	29.6209	10.5801	10.5247	2.01524	3.25768	4.56673	9.1893	5.10595	7.22282	0	4.59137	0	0	2.35942	38.0228	32.5165	13.1752	11.6482	0	0	0	0	7.96883
Citrobacter	20.0445	160.517	59.7035	21.4956	56.7303	21.8818	55.8464	57.7674	74.2411	19.3028	216.346	28.8226	32.6414	52.6168	85.1789	27.3651	43.9078	70.9611	48.8259	33.3757	46.41	27.8506	141.051	22.9489	97.3796	11.222	127.37	37.0305	64.6519	21.7645	45.6076	21.692	83.7247	49.783	0	27.2201	9.18274	8.03859	5.94619	26.7401	21.3878	10.3101	26.3505	17.4723	136.124	18.1118	20.8696	8.8054	128.387
Clostridium	20.0445	27.1003	9.60747	0	0	4.37637	18.6155	62.4512	15.0362	1.7548	45.6731	1.44113	0.83696	22.4498	26.6184	9.38233	5439.58	7758.87	12.7877	4.76796	3.64	0	62.0136	2.15146	38.9518	4.80943	82.9384	26.4504	21.0495	1.61219	1.08589	13.7002	8.16827	0	1.80571	0	0	6.02894	0	5.50531	2.37643	18.2409	4.39174	23.2964	1.70155	9.05592	0	11.7405	0.885426
Comamonas	102.45	127.163	286.165	65.0526	568.334	36.8865	83.7696	231.069	128.747	37.4357	745.192	39.6311	37.6632	279.22	59.6252	60.9851	375.212	360.317	86.0265	181.182	391.3	203.145	318.58	33.7063	534.703	21.2416	198.46	280.374	172.906	47.5596	131.393	65.0759	51.0517	306.357	12.6399	23.8176	91.8274	8.03859	0	82.5796	45.1521	11.1032	39.5257	75.7135	71.465	38.4877	41.7391	287.643	15.9377
Corynebacterium	420.935	54130.7	164.013	78.6288	538.422	45.6393	136.126	405.933	158.82	43.8699	757.212	128.981	44.3589	325.523	64.9489	171.228	1958.89	2859.8	98.8142	346.472	409.5	383.355	746.595	108.29	1113.67	109.014	536.137	469.053	354.834	95.1191	338.799	244.32	341.025	991.83	23.4742	20.4151	550.964	18.0868	20.8117	55.8396	80.7985	56.309	118.577	40.7688	296.069	63.3914	24.3478	49.8973	85.8863
Cronobacter	57.9065	13.5501	52.1548	11.3135	70.1392	16.8803	19.7789	43.7158	33.8314	18.7178	31.25	16.573	23.4349	16.8374	22.3595	21.8921	9140.8	11296.6	18.6003	28.6078	31.85	21.2975	31.6148	12.9088	53.1161	10.4204	53.3175	40.5572	31.5742	9.27008	18.4602	14.8419	67.3882	74.0363	48.7541	20.4151	13.7741	4.01929	0	13.37	11.8821	9.51701	8.78349	75.7135	66.3604	15.8479	10.4348	38.1567	123.074
Cupriavidus	342.984	300.188	710.953	440.095	1706.03	69.3967	176.847	315.379	280.989	88.3248	1579.33	107.364	26.7827	453.206	50.0426	213.448	399.162	473.303	32.5506	155.753	474.11	517.693	742.947	93.2301	1189.8	43.2848	906.398	569.564	311.231	61.6662	262.786	110.743	131.713	1197.34	7.22282	34.0252	344.353	22.1061	17.8386	37.7507	19.0114	44.4127	61.4844	58.2411	34.031	18.1118	20.8696	73.3783	38.0733
Dechlorosoma	60.1336	17.7194	61.7623	63.9213	78.3909	17.5055	41.8848	87.4317	27.2531	11.1137	129.808	12.2496	3.34784	58.2293	4.25894	16.4191	29.9371	44.7813	10.4627	47.6796	66.4301	22.9358	44.9903	23.6661	145.184	5.21021	124.408	72.2977	37.5883	11.6884	22.8038	7.99178	44.9255	201.685	1.80571	0	27.5482	0	5.94619	42.4695	9.5057	8.72393	0	5.82411	11.9108	29.4317	17.3913	17.6108	7.96883
Deinococcus	0	15.6348	36.3711	18.6673	99.0201	7.50234	15.1251	92.1155	21.6145	19.3028	28.8462	15.8524	5.02176	98.218	10.6474	22.674	86.8177	106.786	34.8756	19.0718	3.64	57.3394	4.86381	6.45439	74.3626	2.40471	0	37.0305	9.0212	9.67313	6.51537	28.5421	19.3996	40.8476	7.22282	0	9.18274	10.0482	8.91928	9.43767	16.635	19.8271	52.7009	17.4723	30.6279	9.05592	13.913	0	6.19798
Delftia	3204.9	2645.4	5130.39	1169.82	12765.3	635.824	1616.06	3081.97	2585.28	645.18	16810.1	870.442	393.371	3493.76	381.175	1485.54	1619.6	1856.7	404.557	1311.19	3989.44	4628.11	6828.79	859.868	9436.97	360.707	8287.91	4843.94	2949.93	544.113	3230.54	1084.6	1047.58	9836.61	54.1712	370.874	1505.97	94.4534	71.3542	207.629	475.285	206.995	588.494	396.04	311.383	289.789	358.261	440.27	292.191
Dickeya	13.363	12.5078	16.4699	6.7881	21.6606	6.25195	8.14427	24.9805	7.51809	4.67946	16.8269	2.88226	10.0435	7.71713	10.6474	4.69116	7.98324	6.88942	12.7877	6.35728	9.10001	16.3827	15.8074	3.58577	21.2465	5.611	8.88626	8.81679	10.5247	6.8518	19.5461	4.56673	12.2524	22.9768	1.80571	0	9.18274	0	0	3.93236	0	0.793084	4.39174	11.6482	10.2093	6.79194	3.47826	0	63.7507
Edwardsiella	2.22717	11.4655	22.6462	7.91945	41.2584	3.12598	2.32693	12.4902	13.1567	4.67946	14.4231	5.76452	2.51088	7.01557	20.23	10.1642	1.99581	6.88942	8.13764	14.3039	1.82	4.91481	3.64786	3.58577	8.85269	2.40471	32.5829	28.2137	24.0565	4.03047	22.8038	10.2751	12.2524	28.0827	0	0	0	0	0	8.6512	0	4.75851	43.9174	23.2964	40.8372	2.26398	6.95652	2.93513	30.1045
Elizabethkingia	0	159.475	5.48998	18.6673	60.8561	42.5133	0	35.9094	18.7952	6.43425	79.3269	0	8.3696	2.10467	59.6252	43.0023	29.9371	37.2029	68.5887	71.5194	49.14	44.2333	37.6946	4.30293	1.77054	1.60314	0	3.52671	27.0636	3.22438	6.51537	3.42505	6.1262	29.3592	7.22282	3.40252	0	6.02894	0	3.14589	11.8821	21.4133	17.567	5.82411	5.10465	0	27.8261	0	1.77085
Enterobacter	240.535	282.468	213.423	79.1945	513.667	91.2785	131.472	238.876	210.507	60.248	610.577	48.9984	99.5983	155.044	229.983	89.914	9754.52	12409.2	108.114	117.61	131.04	75.3604	290.613	36.5749	343.484	50.8998	269.55	201.023	240.565	52.7992	165.056	110.743	171.534	262.956	19.8628	17.0126	101.01	20.0965	14.8655	73.142	42.7757	44.4127	87.8349	128.13	231.411	27.1678	27.8261	44.027	257.659
Enterococcus	6.68151	258.495	28.1362	13.5762	37.1325	11.2535	1.16347	17.1741	13.1567	2.33973	478.365	15.8524	3.34784	69.4542	2.12947	15.6372	92.8051	152.256	38.3632	23.8398	40.04	67.1691	127.675	23.6661	208.924	14.8291	38.5071	82.8778	326.267	9.67313	52.1229	27.4004	45.9465	99.566	48.7541	0	0	4.01929	5.94619	2.35942	7.12928	8.72393	0	5.82411	3.4031	0	0	14.6757	0
Erwinia	20.0445	18.7617	34.9986	5.65675	35.0696	20.6314	11.6347	23.4192	16.9157	8.77398	40.8654	6.48508	13.3914	14.7327	31.9421	9.38233	11.9749	24.113	17.4378	25.4291	22.75	16.3827	75.3891	8.60585	19.4759	13.6267	26.6588	22.9236	30.0707	9.67313	22.8038	14.8419	20.4207	31.9122	0	3.40252	4.59137	2.00965	2.97309	11.0106	7.12928	7.93084	4.39174	40.7688	68.0619	24.9038	6.95652	2.93513	36.3025
Eubacterium	2.22717	21.8887	12.3525	1.69702	58.7932	5.00156	2.32693	21.8579	6.57833	0.584932	88.9423	1.44113	1.67392	1.40311	2.12947	11.7279	2745.24	4007.58	0	9.53592	0	3.27654	38.9105	0.717154	10.6232	2.40471	62.2038	44.0839	24.0565	2.01524	4.34358	1.14168	36.7572	29.3592	0	0	0	2.00965	1.48655	0	2.37643	12.6893	4.39174	46.5929	3.4031	33.9597	0	0	0
Finegoldia	37.8619	1760.48	26.0774	17.5359	263.022	14.3795	30.2501	121.78	14.0964	13.4534	55.2885	12.2496	25.9458	28.7639	8.51789	3.9093	14.9686	31.0024	15.1128	36.5544	32.76	21.2975	30.3988	10.7573	81.4448	10.0196	41.4692	22.9236	18.0424	1.61219	56.4665	14.8419	42.8834	119.99	5.41712	0	0	6.02894	5.94619	9.43767	9.5057	0	30.7422	23.2964	25.5232	20.3758	34.7826	2.93513	61.9798
Gardnerella	80.1782	109.443	100.192	32.8091	354.822	21.8818	80.2792	154.567	69.5423	16.3781	125	8.64678	5.02176	15.4343	13.8416	0	24.9476	19.2904	0	15.8932	23.66	31.1271	125.243	8.60585	47.8045	0.801571	82.9384	40.5572	18.0424	4.43352	15.2025	17.1252	5.10517	99.566	3.61141	0	32.1396	0	0	3.14589	0	6.34467	0	11.6482	6.80619	0	0	0	26.5628
Geobacillus	20.0445	26.058	50.7823	5.09107	0	5.00156	4.65387	10.929	2.81928	0	24.0385	4.32339	0.83696	8.41869	9.58262	19.5465	11.9749	11.0231	0	1.58932	2.73	1.63827	0	2.86862	3.54108	2.00393	0	33.5038	37.5883	2.01524	10.8589	11.4168	20.4207	31.9122	0	6.80504	55.0964	6.02894	0	0	0	3.17234	0	0	0	2.26398	0	0	0
Gluconacetobacter	1632.52	4684.18	3830.63	51564.1	3763.8	6627.07	29.0867	863.388	881.496	571.479	3401.44	261.565	48.5437	6.31402	377.981	101.642	33.9287	68.2053	13.9502	11.1252	0	24.574	306.42	574.441	23.017	3.60707	23.6967	12.3435	560.818	2.41828	110.761	321.955	5.10517	1.27649	101.12	697.516	41.3223	5478.3	16.352	15.7295	957.7	4285.83	434.783	46.5929	197.38	194.702	3.47826	2.93513	7.08341
Gluconobacter	53.4521	206.379	188.032	2662.07	201.135	378.243	2.32693	49.961	64.8435	35.6809	216.346	10.0879	1.67392	1.40311	25.5537	5.47303	39.9162	36.514	2.32504	1.58932	0	1.63827	6.07977	21.5146	30.0992	2.8055	14.8104	5.29007	49.6166	1.61219	4.34358	21.692	15.3155	0	5.41712	40.8302	0	259.244	0	8.6512	45.1521	268.856	4.39174	0	27.2248	9.05592	3.47826	0	1.77085
Gordonia	180.401	161.559	154.406	23.7583	482.723	27.5086	96.5678	177.986	125.928	25.1521	1100.96	75.6593	56.0763	246.948	45.7836	136.044	43.9078	53.0486	68.5887	81.0553	354.9	411.206	717.412	65.9782	761.331	25.6503	565.758	326.221	202.977	43.126	239.983	63.9342	32.6731	694.409	0	37.4277	325.987	2.00965	2.97309	1.57295	2.37643	11.8963	65.8762	69.8893	22.1201	38.4877	38.2609	114.47	4.42713
Haemophilus	4.45434	9.38086	10.98	4.5254	53.6359	4.37637	2.32693	9.36768	16.9157	4.67946	60.0962	8.64678	0	11.9265	6.38842	0	30.935	42.7144	11.6252	7.9466	3.64	6.55308	4.86381	5.73723	10.6232	6.81335	14.8104	1.76336	22.553	4.03047	6.51537	7.99178	3.0631	10.2119	0	3.40252	59.6878	0	2.97309	4.71884	4.75285	2.37925	39.5257	29.1206	13.6124	2.26398	13.913	2.93513	1.77085
Hahella	11.1359	3.12695	7.54872	5.09107	4.12584	6.25195	15.1251	26.5418	32.8916	21.0576	33.6538	7.92621	22.5979	8.41869	28.7479	6.25489	27.9413	59.2491	18.6003	9.53592	9.10001	6.55308	18.2393	5.02008	10.6232	4.40864	8.88626	5.29007	39.0919	10.8823	6.51537	10.2751	5.10517	16.5943	0	3.40252	4.59137	4.01929	0	5.50531	2.37643	13.4824	13.1752	11.6482	8.50774	4.52796	0	8.8054	4.42713
Halomonas	628.062	610.798	1620.92	347.324	228.984	1884.96	681.792	1511.32	4954.42	476.135	93.75	16.573	58.5872	24.5545	27.6831	13.2916	29.9371	21.3572	60.4511	66.7514	69.1601	68.8073	86.3327	28.6862	88.5269	1269.29	136.256	54.6641	78.1837	33.0499	47.7793	27.4004	16.3365	4993.62	1.80571	6.80504	27.5482	4.01929	1.48655	3.93236	21.3878	17.4479	35.1339	23.2964	49.3449	9.05592	13.913	76.3135	7.08341
Helicobacter	2.22717	0	0	0	0	0	0	0	0	0	0	0	0	0	0	0	0.997904	6.88942	0	0	4.55	0	0	0	46.034	5.611	0	0	0	0	0	1.14168	3.0631	0	0	0	0	0	0	0	0	3.96542	0	0	0	0	0	0	3.5417
Heliobacterium	71.2695	87.5547	87.1534	29.4151	63.9505	57.518	69.808	123.341	59.205	39.7754	4.80769	5.76452	70.3047	6.31402	97.9557	4.69116	826.265	1049.26	90.6766	20.6612	5.46001	11.4679	31.6148	13.6259	31.8697	3.60707	56.2796	61.7175	55.6307	43.5291	4.34358	9.13346	13.2734	29.3592	9.02853	129.296	78.0533	30.1447	23.7847	2321.67	294.677	142.755	153.711	203.844	13636.2	83.7673	97.3913	155.562	11.5105
Herbaspirillum	64.588	3.12695	50.0961	5.09107	48.4786	8.75274	13.9616	40.5933	15.9759	6.43425	7.21154	10.8085	9.20656	16.1358	13.8416	5.47303	14.9686	46.1591	5.8126	6.35728	35.49	8.19135	13.3755	4.30293	47.8045	15.2299	8.88626	10.5801	6.01413	9.27008	9.77305	2.28337	14.2945	11.4884	5.41712	0	4.59137	4.01929	1.48655	6.29178	4.75285	5.55159	4.39174	0	11.9108	2.26398	0	5.87027	3.5417
Herminiimonas	151.448	95.8933	413.121	197.986	212.481	28.1338	52.356	140.515	97.7352	33.9261	384.615	32.4254	12.5544	144.521	10.6474	44.5661	78.8344	165.346	9.30016	68.3408	146.51	109.764	186.041	29.4033	357.649	29.2573	210.308	232.763	40.5954	36.6773	95.5587	38.8172	108.23	335.716	7.22282	3.40252	45.9137	2.00965	14.8655	19.6618	4.75285	17.4479	70.2679	0	52.748	13.5839	24.3478	23.4811	71.7195
Klebsiella	1853.01	1543.67	1528.96	592.262	1931.92	924.664	1190.23	1887.59	1460.39	690.22	1918.27	145.554	5419.32	385.155	5281.09	197.811	19398.3	24571.1	6966.98	383.026	471.38	697.903	604.329	103.27	750.708	90.9783	1415.88	1354.26	1002.86	704.526	315.995	152.986	540.127	843.758	258.216	3940.12	771.35	1547.43	167.98	4865.12	69584.1	34749	12595.5	7984.86	22179.7	7319.45	8003.48	6765.48	290.42
Kocuria	151.448	825.516	285.479	74.6691	588.963	50.0156	60.5003	320.062	84.5785	43.285	346.154	37.4694	30.9675	192.928	51.1073	58.6396	152.679	183.948	63.9386	93.7699	332.15	191.678	348.979	81.7556	191.218	39.6778	228.081	176.336	99.2332	67.7119	94.4728	2403.24	309.373	495.277	169.736	6.80504	472.911	12.0579	190.278	148.643	9.5057	23.7925	43.9174	0	304.577	54.3355	20.8696	23.4811	16.8231
Kytococcus	22.2717	35.4388	28.1362	1.13135	53.6359	5.62676	30.2501	29.6643	8.45785	3.50959	2.40385	0	0.83696	34.3763	1.06474	14.8554	8.98114	15.8457	6.97512	7.9466	14.56	18.021	0	0.717154	109.773	3.20628	41.4692	5.29007	21.0495	3.22438	1.08589	41.1006	129.671	82.9717	0	6.80504	0	0	2.97309	19.6618	0	2.37925	0	0	11.9108	4.52796	0	0	2.65628
Lactobacillus	109.131	162.602	127.642	44.6883	264.054	27.5086	119.837	179.547	31.0121	22.8124	1086.54	21.6169	91.2287	55.423	268.313	3.12744	178.625	166.724	152.29	33.3757	46.41	76.9987	530.156	22.9489	5789.66	109.014	2517.77	1460.06	109.758	16.1219	31.4909	11.4168	157.239	121.266	122.788	23.8176	146.924	68.328	10.4058	21.2348	52.2814	28.551	83.4431	122.306	42.5387	43.0156	41.7391	190.784	69.9486
Leptotrichia	28.9532	59.4121	55.5861	6.22242	40.2269	4.37637	0	9.36768	14.0964	6.43425	98.5577	10.8085	26.7827	7.01557	23.4242	13.2916	52505.7	72569.1	11.6252	3.17864	0	63.8925	40.1265	2.86862	106.232	5.611	38.5071	17.6336	30.0707	3.62742	49.9511	18.2669	7.14723	25.5297	0	0	9.18274	0	2.97309	0	9.5057	5.55159	43.9174	29.1206	8.50774	9.05592	13.913	14.6757	0.885426
Marinobacter	173.719	103.189	183.228	58.8302	35.0696	131.291	123.328	221.702	752.749	87.7398	72.1154	11.529	20.087	18.9421	35.1363	6.25489	42.9099	55.8043	16.2753	27.0184	45.5	24.574	38.9105	12.1916	67.2805	28.8566	68.128	24.687	49.6166	10.4792	31.4909	20.5503	11.2314	108.501	0	3.40252	13.7741	4.01929	1.48655	10.2241	7.12928	7.93084	39.5257	17.4723	73.1666	9.05592	3.47826	17.6108	0.885426
Mesorhizobium	20.0445	8.33854	33.6261	9.0508	64.9819	6.25195	13.9616	23.4192	2.81928	1.16986	21.6346	3.60282	2.51088	34.3763	10.6474	13.2916	2066.66	2304.51	23.2504	9.53592	16.38	29.4889	68.0934	8.60585	10.6232	0.400786	65.1659	26.4504	28.5671	4.03047	2.17179	6.8501	19.3996	37.0181	0	0	18.3655	6.02894	4.45964	12.5836	9.5057	8.72393	8.78349	5.82411	15.3139	4.52796	0	0	6.19798
Methylibium	80.1782	22.931	131.76	48.648	249.613	6.25195	41.8848	57.7674	94.9159	24.5672	310.096	23.0581	9.20656	81.3807	7.45315	45.3479	12.9728	31.0024	5.8126	47.6796	121.94	49.1481	171.449	27.969	230.17	19.6385	154.028	188.679	39.0919	22.9737	102.074	9.13346	12.2524	269.339	0	0	68.8705	0	1.48655	25.1671	4.75285	7.93084	26.3505	5.82411	5.10465	11.3199	6.95652	70.4432	0.885426
Methylobacterium	650.334	501.355	901.043	325.829	1897.89	155.674	308.319	1234.97	490.555	186.008	6204.33	379.017	169.066	875.544	472.743	437.842	4163.26	1372.37	408.045	557.851	892.711	801.114	1583.17	260.327	2882.44	198.79	1883.89	825.251	715.682	220.87	430.014	297.979	257.3	2463.62	50.5598	54.4403	399.449	18.0868	59.4619	144.711	90.3042	189.547	219.587	128.13	1179.17	122.255	173.913	140.886	146.095
Microbacterium	60.1336	9.38086	47.3511	10.1821	66.0134	33.7606	23.2693	96.7994	121.229	150.912	134.615	12.9702	5.85872	49.8106	59.6252	21.8921	75.8407	63.3827	34.8756	65.1621	97.3701	27.8506	183.609	36.5749	79.6742	23.2456	32.5829	21.1603	69.1625	3.22438	30.405	54.8008	39.8203	142.967	9.02853	0	18.3655	22.1061	0	4.71884	2.37643	71.3776	26.3505	0	34.031	6.79194	24.3478	2.93513	14.1668
Micrococcus	115.813	224.098	294.4	106.347	837.545	16.8803	72.135	142.077	81.7592	41.5302	252.404	25.9403	25.1088	107.338	25.5537	43.7842	167.648	139.855	102.302	69.9301	90.0901	119.594	188.473	26.5347	593.13	17.6346	248.815	114.618	48.1131	18.9432	76.0126	74.2094	313.457	256.574	1.80571	23.8176	55.0964	16.0772	47.5695	38.5372	33.27	32.5165	87.8349	40.7688	42.5387	29.4317	10.4348	11.7405	24.7919
Moraxella	732.739	695.226	750.069	240.977	1629.71	145.671	312.973	827.479	435.109	156.762	4564.9	350.195	240.208	918.339	321.55	474.59	1269.33	603.514	348.756	368.722	1227.59	1574.38	2311.53	279.69	3093.13	214.42	2153.44	1214.95	927.68	148.724	812.249	324.238	664.693	5611.44	45.1427	119.088	275.482	112.54	53.5157	244.593	99.8099	150.686	685.112	285.381	8201.46	156.215	198.261	322.865	286.878
Mycobacterium	922.049	438.816	693.11	165.177	1824.65	237.574	285.049	441.842	398.459	88.3248	1985.58	110.967	42.685	465.133	33.0068	204.066	2074.64	3118.15	48.8259	184.361	508.691	689.712	577.578	107.573	835.694	49.2966	1048.58	513.137	442.039	70.9363	363.775	198.653	245.048	1199.9	5.41712	17.0126	142.332	8.03859	4.45964	18.0889	133.08	76.9292	17.567	58.2411	125.915	33.9597	62.6087	70.4432	43.3859
Neisseria	120.267	48.989	27.4499	26.5867	111.398	13.1291	37.2309	59.3286	77.0604	25.1521	79.3269	8.64678	30.9675	61.0355	78.7905	38.3112	337.292	518.085	98.8142	42.9116	86.4501	113.041	83.9008	30.8376	83.2153	6.81335	257.701	102.275	106.751	27.4072	32.5768	12.5585	37.7782	98.2895	12.6399	30.6227	316.804	32.1543	13.3789	25.1671	14.2586	30.9303	114.185	128.13	45.9418	47.5436	69.5652	29.3513	16.8231
Nitrobacter	6.68151	31.2695	19.9012	3.95972	8.25168	3.12598	1.16347	7.8064	2.81928	4.09453	9.61538	1.44113	5.02176	2.10467	6.38842	3.9093	14034.5	15993.1	2.32504	20.6612	4.55	9.82962	9.72763	5.02008	17.7054	2.8055	2.96209	14.1069	18.0424	1.61219	1.08589	6.8501	71.4723	2.55297	0	0	0	2.00965	0	1.57295	0	0.793084	0	0	5.10465	0	3.47826	0	0
Nocardia	6.68151	33.3542	11.6662	0.565675	10.3146	1.25039	13.9616	9.36768	18.7952	0.584932	7.21154	0.720565	0.83696	0	3.19421	5.47303	28.9392	32.3803	10.4627	4.76796	4.55	9.82962	2.43191	2.15146	14.1643	4.00786	0	0	33.0777	2.01524	3.25768	1.14168	4.08413	0	0	0	0	0	1.48655	3.93236	0	3.96542	0	0	3.4031	2.26398	0	0	0
Novosphingobium	102.45	148.009	458.413	80.3258	134.09	106.908	88.4235	259.173	95.8557	57.3234	153.846	22.3375	68.6307	78.5744	159.71	62.5489	21882	2210.82	259.242	262.238	313.04	249.017	294.261	69.564	440.864	104.605	174.763	89.9312	39.0919	19.7493	39.0922	53.6591	7.14723	65.1008	12.6399	3.40252	4.59137	20.0965	8.91928	67.6366	23.7643	45.9989	26.3505	29.1206	39.1356	15.8479	41.7391	23.4811	12.396
Ochrobactrum	62.3608	129.247	75.4872	24.324	190.82	30.0094	32.5771	115.535	54.5062	8.77398	362.981	24.4992	24.2718	105.234	48.9779	45.3479	290.39	334.137	43.0133	31.7864	137.41	134.338	217.656	37.292	488.669	8.81728	159.953	118.145	73.6731	6.8518	87.9574	38.8172	172.555	308.91	10.8342	20.4151	68.8705	10.0482	34.1906	40.8966	21.3878	13.4824	13.1752	0	54.4495	13.5839	31.3043	35.2216	67.2924
Pantoea	115.813	216.802	172.248	63.9213	506.447	58.1432	97.7312	99.9219	145.663	33.3411	432.692	63.4097	66.9568	448.295	124.574	79.7498	9265.54	11503.3	152.29	73.1087	167.44	158.912	373.298	85.3414	375.354	46.8919	198.46	283.901	288.678	45.5443	132.479	74.2094	227.69	670.156	21.6685	13.6101	252.525	12.0579	20.8117	39.3236	45.1521	43.6196	92.2266	128.13	134.422	45.2796	55.6522	35.2216	210.731
Paracoccus	115.813	28.1426	52.8411	10.1821	1.03146	12.5039	36.0675	148.322	44.1688	25.737	93.75	10.8085	83.696	59.6324	128.833	7.81861	46.9015	30.3135	176.703	108.074	101.01	67.1691	24.3191	9.32301	74.3626	8.4165	11.8483	10.5801	1.50353	5.23961	8.68715	7.99178	13.2734	16.5943	1.80571	3.40252	0	18.0868	4.45964	29.886	0	21.4133	43.9174	11.6482	10.2093	27.1678	31.3043	2.93513	1.77085
Pectobacterium	4.45434	13.5501	24.0187	6.22242	11.3461	5.62676	4.65387	9.36768	16.9157	1.7548	33.6538	7.20565	6.69568	4.20934	8.51789	4.69116	6.98533	10.3341	9.30016	11.1252	8.19001	8.19135	1.21595	10.0402	12.3938	4.00786	23.6967	10.5801	6.01413	8.86703	32.5768	10.2751	8.16827	38.2946	0	0	13.7741	0	0	5.50531	7.12928	4.75851	8.78349	0	1.70155	9.05592	3.47826	0	4.42713
Phenylobacterium	48.9978	64.6237	46.6648	13.5762	7.22022	8.12754	15.1251	57.7674	22.5543	8.77398	16.8269	2.16169	21.761	25.2561	30.8773	10.9461	147.69	139.166	75.5638	60.3942	50.9601	44.2333	14.5914	8.60585	51.3456	5.21021	32.5829	12.3435	0	0.403047	9.77305	0	2.04207	5.10595	3.61141	0	0	8.03859	1.48655	11.0106	0	12.6893	13.1752	0	20.4186	0	0	0	0
Plautia	0	4.16927	8.92122	2.2627	5.1573	4.37637	1.16347	17.1741	4.69881	1.7548	9.61538	1.44113	4.1848	5.61246	17.0358	0.781861	5.98743	11.0231	3.48756	11.1252	2.73	8.19135	36.4786	2.15146	30.0992	4.00786	5.92417	8.81679	30.0707	4.03047	17.3743	2.28337	6.1262	26.8062	0	0	0	0	0	3.93236	0	0.793084	0	5.82411	3.4031	2.26398	0	2.93513	14.1668
Prevotella	33.4076	507.609	41.1749	13.0105	668.386	11.8787	25.5963	65.5738	58.2652	12.8685	269.231	27.3815	25.1088	83.4853	24.4889	8.60047	2819.08	4330.69	43.0133	34.965	91.0001	54.0629	159.29	17.9289	247.875	3.20628	159.953	183.389	55.6307	3.62742	39.0922	41.1006	599.347	100.842	5.41712	0	165.289	4.01929	0	6.29178	7.12928	13.4824	21.9587	23.2964	6.80619	9.05592	6.95652	17.6108	3.5417
Propionibacterium	15777.3	7821.56	4009.06	1409.66	57525.5	2854.02	9000.58	17052.3	11780.8	2766.73	12673.1	849.546	1400.23	2607.69	2245.53	1065.68	8527.09	10609.7	2464.54	1541.64	2683.59	3396.13	4180.45	742.972	9228.05	495.772	5319.91	3466.76	2387.61	397.807	2722.34	1782.17	2400.45	7801.89	417.118	1122.83	2998.16	381.833	441.504	691.309	950.57	546.435	2859.03	2195.69	1577.34	1686.67	1697.39	1740.53	936.781
Proteus	13.363	4.16927	6.17623	2.82837	4.12584	2.50078	2.32693	18.7354	5.63857	1.16986	0	0.720565	6.69568	5.61246	3.19421	1.56372	2.99371	4.13365	9.30016	9.53592	11.83	9.82962	6.07977	3.58577	0	5.21021	2.96209	5.29007	7.51767	3.22438	4.34358	3.42505	6.1262	10.2119	0	0	0	0	0	1.57295	0	2.37925	0	0	3.4031	0	0	0	3.5417
Providencia	146.993	119.867	132.446	46.3853	80.4538	81.2754	96.5678	142.077	115.591	59.6631	110.577	8.64678	326.414	56.1246	315.162	8.60047	1801.22	2263.86	426.645	38.1437	30.03	68.8073	40.1265	7.17154	77.9037	12.4244	100.711	118.145	90.212	59.651	47.7793	10.2751	29.61	58.7184	3.61141	248.384	64.2792	118.569	8.91928	486.04	5190.11	2677.45	781.73	599.884	2154.16	482.228	448.696	449.075	26.5628
Pseudomonas	28505.6	28433.4	91133.7	32832.3	113889	6958.42	18131.5	38054.6	43596.5	10108.2	206945	19125.2	8032.31	40656.7	12832.2	27299.5	13488.7	20179.1	12351.8	34222.8	59070	46589.1	76115	14323	131222	8645.75	76803.9	75863.2	40497.7	8172.99	45080.9	12853.1	8858.48	165301	583.243	4668.25	25064.3	2013.67	940.984	2138.42	2863.59	10019.8	12494.5	9027.37	4262.38	5970.12	4476.52	11913.7	3170.71
Psychrobacter	69.0423	69.8353	114.603	30.5464	47.4471	32.5102	55.8464	184.231	173.856	46.7946	96.1538	18.7347	12.5544	79.9776	27.6831	49.2572	144.696	110.231	63.9386	95.3592	63.7001	54.0629	66.8774	15.0602	61.9688	587.552	82.9384	84.6412	25.5601	40.7078	33.6627	14.8419	30.631	1064.59	9.02853	0	0	104.502	11.8924	25.1671	16.635	14.2755	92.2266	11.6482	393.058	13.5839	17.3913	23.4811	15.9377
Rahnella	6.68151	16.6771	13.0387	6.7881	16.5034	6.87715	18.6155	24.9805	10.3374	4.09453	24.0385	2.88226	6.69568	23.853	21.2947	0.781861	4.98952	6.20048	12.7877	4.76796	19.11	4.91481	17.0233	5.73723	42.4929	2.8055	17.7725	5.29007	19.5459	5.64266	21.7179	9.13346	15.3155	17.8708	1.80571	3.40252	13.7741	0	0	2.35942	2.37643	3.96542	4.39174	11.6482	5.10465	2.26398	3.47826	8.8054	6.19798
Ralstonia	1155.9	977.694	1462.39	468.944	3362.56	199.437	560.791	1091.33	880.556	187.178	9685.1	581.496	544.861	2086.43	413.118	795.934	8207.76	9219.43	446.408	789.892	2608.06	2845.67	4013.86	525.674	4884.92	183.159	4129.15	2373.48	2113.97	333.723	1440.98	755.794	894.425	4902.99	65.0054	204.151	2387.51	88.4244	87.7063	146.284	190.114	136.411	557.751	436.808	328.399	387.141	354.783	457.881	304.587
Rhizobium	6.68151	13.5501	18.5287	1.13135	51.573	1.87559	5.81734	23.4192	5.63857	1.16986	74.5192	3.60282	2.51088	7.71713	15.971	3.9093	289.392	364.451	2.32504	19.0718	28.21	19.6592	4.86381	3.58577	14.1643	7.21414	35.545	21.1603	1.50353	2.41828	2.17179	0	11.2314	30.6357	1.80571	6.80504	4.59137	14.0675	1.48655	44.8289	2.37643	2.37925	21.9587	17.4723	66.3604	9.05592	10.4348	5.87027	0.885426
Rhodococcus	131.403	84.4278	269.009	134.631	1384.22	25.0078	82.6062	177.986	101.494	25.1521	1021.63	77.821	31.8045	273.607	59.6252	94.6052	1169.54	1710.64	53.4759	149.396	321.23	339.122	410.992	76.0184	653.329	26.0511	574.645	333.275	305.217	45.5443	177.001	122.16	92.914	730.151	5.41712	20.4151	123.967	16.0772	4.45964	13.37	38.0228	26.1718	57.0927	40.7688	56.1511	36.2237	86.9565	29.3513	33.6462
Rhodoferax	40.0891	5.21159	10.98	1.69702	5.1573	6.87715	4.65387	9.36768	2.81928	2.92466	33.6538	2.88226	6.69568	14.7327	4.25894	0	15.9665	18.6014	15.1128	30.1971	40.95	9.82962	23.1031	3.58577	17.7054	3.60707	0	1.76336	1.50353	24.1828	6.51537	3.42505	6.1262	2.55297	1.80571	0	0	2.00965	1.48655	28.313	4.75285	3.17234	4.39174	11.6482	6.80619	9.05592	0	46.9621	4.42713
Rhodopseudomonas	42.3163	35.4388	37.0574	15.8389	50.5415	8.75274	20.9424	43.7158	12.2169	5.84932	31.25	5.76452	8.3696	28.0623	10.6474	5.47303	13244.2	15212.5	15.1128	19.0718	11.83	29.4889	36.4786	7.17154	69.051	6.01178	8.88626	26.4504	18.0424	8.06094	21.7179	4.56673	137.839	66.3773	3.61141	13.6101	0	0	0	22.0212	7.12928	3.96542	8.78349	11.6482	5.10465	2.26398	0	0	1.77085
Rhodospirillum	11.1359	0	1.3725	9.0508	0	10.0031	6.9808	21.8579	15.9759	6.43425	4.80769	2.16169	0.83696	2.80623	6.38842	5.47303	93.803	91.6293	15.1128	14.3039	18.2	3.27654	13.3755	0.717154	15.9348	1.20236	0	12.3435	0	0.806094	1.08589	0	0	0	1.80571	6.80504	0	0	1.48655	7.07825	2.37643	3.17234	4.39174	11.6482	1.70155	0	6.95652	0	0
Rothia	195.991	161.559	65.1935	33.9405	257.865	26.8834	55.8464	92.1155	140.964	21.6425	480.769	37.4694	5.85872	65.9464	40.46	28.9289	505.938	691.009	20.9254	58.8048	108.29	106.488	128.891	25.1004	162.89	8.81728	88.8626	119.908	45.106	36.2742	41.264	30.8254	77.5985	209.344	7.22282	0	22.9568	8.03859	1.48655	18.0889	11.8821	11.8963	26.3505	5.82411	30.6279	40.7516	3.47826	17.6108	15.9377
Rubrivivax	6.68151	0	25.3912	2.2627	22.6921	3.12598	8.14427	53.0835	13.1567	8.18905	64.9038	7.92621	8.3696	58.9308	10.6474	7.03675	35.9246	34.4471	23.2504	34.965	32.76	19.6592	23.1031	2.15146	67.2805	5.611	2.96209	0	9.0212	21.7645	13.0307	11.4168	5.10517	8.93541	0	0	0	2.00965	1.48655	33.0319	0	5.55159	52.7009	0	1.70155	2.26398	3.47826	58.7027	4.42713
Salmonella	229.399	206.379	209.306	77.4975	151.625	145.671	169.866	256.05	228.362	99.4385	110.577	34.5871	1208.57	61.7371	1196.76	37.5293	2945.81	3739.58	1543.83	93.7699	64.6101	80.2752	81.4689	27.2519	90.2975	23.2456	228.081	206.313	133.814	111.241	45.6076	19.4086	111.293	112.331	18.0571	860.837	41.3223	341.64	20.8117	683.445	12766.2	6500.12	2744.84	1665.7	3173.39	1559.88	1794.78	1426.47	231.096
Serratia	7066.82	6239.32	14155.2	4045.71	29338.8	1477.34	3812.68	7236.53	6396.02	1668.81	10144.2	854.59	261.132	2179.04	498.296	1888.98	42.9099	42.0255	725.413	1938.97	2386.93	2121.56	3086.09	591.652	5437.32	507.394	3832.94	5434.67	1717.04	432.873	2971.01	634.776	1271.19	11893	148.068	139.503	1923.78	52.2508	352.312	382.226	121.198	771.671	570.927	326.15	957.972	348.653	191.304	1012.62	734.018
Shewanella	13.363	10.4232	32.9399	11.8792	58.7932	23.1322	20.9424	64.0125	113.711	15.7932	100.962	8.64678	7.53264	28.0623	17.0358	15.6372	50.8931	70.9611	8.13764	23.8398	13.65	37.6802	2.43191	20.7975	10.6232	36.8723	0	22.9236	10.5247	21.7645	6.51537	5.70841	5.10517	112.331	5.41712	3.40252	0	2.00965	4.45964	6.29178	2.37643	6.34467	0	11.6482	42.5387	6.79194	3.47826	14.6757	161.148
Sinorhizobium	37.8619	3.12695	6.86248	3.39405	10.3146	5.00156	4.65387	17.1741	1.87952	1.16986	43.2692	3.60282	0	21.7483	7.45315	7.03675	248.478	268.688	11.6252	9.53592	6.37001	8.19135	0	4.30293	1.77054	2.8055	5.92417	7.05343	0	0.806094	7.60126	0	0	1.27649	0	0	0	0	0	14.943	2.37643	1.58617	4.39174	5.82411	17.0155	6.79194	0	2.93513	0.885426
Sphingobacterium	0	5.21159	1.3725	0.565675	0	6.25195	0	7.8064	7.51809	16.963	4.80769	0.720565	3.34784	7.71713	4.25894	3.12744	8.98114	5.51154	0	14.3039	26.39	18.021	0	1.43431	17.7054	2.40471	0	1.76336	0	0	0	0	0	0	0	3.40252	27.5482	2.00965	0	0	0	3.17234	0	5.82411	0	0	0	0	0
Sphingobium	46.7706	134.459	185.973	41.8599	29.9123	35.6361	34.904	88.993	58.2652	22.2274	235.577	42.5133	14.2283	63.1402	71.3373	10.9461	49260.6	4099.9	89.5141	95.3592	141.96	73.7221	109.436	21.5146	139.873	36.0707	165.877	31.7404	114.269	6.8518	20.632	25.117	22.4627	130.202	5.41712	0	4.59137	20.0965	11.8924	90.4444	9.5057	30.9303	21.9587	29.1206	68.0619	22.6398	10.4348	8.8054	12.396
Sphingomonas	552.339	387.742	1416.42	1238.83	935.534	426.383	191.972	949.258	327.037	180.159	1240.38	131.143	92.0656	301.67	224.659	117.279	25046.4	2748.88	233.667	300.381	812.631	319.463	696.741	153.471	2503.54	1024.81	776.066	312.114	228.537	45.5443	284.504	152.986	275.679	742.915	28.8913	17.0126	133.15	86.4148	10.4058	315.376	97.4335	254.58	171.278	99.0099	387.953	70.1834	45.2174	93.9243	40.7296
Sphingopyxis	15.5902	75.0469	134.505	27.7181	70.1392	30.6346	62.8272	134.27	53.5664	23.9822	286.058	6.48508	17.5762	54.7215	55.3663	20.3284	14774	1212.54	90.6766	66.7514	127.4	37.6802	69.3093	34.4234	426.7	175.544	142.18	51.1374	42.0989	9.27008	24.9756	28.5421	11.2314	53.6125	9.02853	6.80504	59.6878	8.03859	1.48655	81.0067	23.7643	31.7234	26.3505	5.82411	45.9418	4.52796	0	29.3513	3.5417
Staphylococcus	2187.08	2.84551e+06	984.079	442.358	8974.73	290.716	623.618	1516	1011.18	305.92	3930.29	204.64	396.719	1259.3	496.167	232.213	13924.8	20914.2	463.846	346.472	917.281	1009.17	1939.45	241.681	3045.33	130.255	1670.62	989.244	896.106	126.557	584.211	374.472	981.213	2014.3	115.565	210.956	550.964	106.511	115.951	93.5902	228.137	260.925	575.318	442.632	285.86	391.669	243.478	402.113	409.067
Starkeya	0	1.04232	5.48998	0.565675	6.18876	0.625195	0	9.36768	0.939761	0	24.0385	0	0	1.40311	1.06474	0.781861	466.021	544.953	2.32504	6.35728	6.37001	11.4679	6.07977	1.43431	0	0.801571	11.8483	0	3.00707	0.806094	0	1.14168	11.2314	5.10595	0	0	0	0	0	9.43767	2.37643	4.75851	0	0	10.2093	9.05592	0	0	0
Stenotrophomonas	790.646	692.099	1172.11	339.971	2777.72	156.924	389.761	800.937	625.881	162.611	3947.12	185.185	94.5765	785.744	101.15	361.22	381.199	381.674	124.39	367.133	890.891	1000.98	1904.18	223.752	2453.97	76.55	1786.14	991.007	823.936	119.302	852.427	318.53	325.71	2140.67	18.0571	34.0252	670.34	16.0772	38.6502	180.889	140.209	96.7563	101.01	180.547	119.108	70.1834	135.652	158.497	95.626
Streptococcus	1456.57	3917.03	528.411	140.287	1417.23	71.2723	254.799	359.094	374.025	115.817	1189.9	102.32	54.4024	185.211	76.661	61.767	27711.8	41315.9	80.2139	149.396	242.06	252.294	470.574	127.653	667.493	110.617	376.185	257.45	11697.5	149.933	280.161	118.735	613.641	495.277	36.1141	23.8176	238.751	18.0868	63.9215	42.4695	178.232	158.617	180.061	99.0099	190.573	113.199	45.2174	79.2486	115.105
Streptomyces	0	20.8464	19.2149	3.39405	6.18876	8.75274	16.2885	34.3482	20.6747	11.1137	7.21154	2.16169	9.20656	13.3296	6.38842	4.69116	573.795	897.692	25.5754	19.0718	27.3	22.9358	0	5.73723	56.6572	6.81335	8.88626	5.29007	10.5247	5.64266	1.08589	27.4004	3.0631	24.2533	0	0	4.59137	0	0	2.35942	2.37643	1.58617	0	11.6482	6.80619	0	0	0	3.5417
Thermus	66.8151	113.613	218.913	52.6078	540.485	41.2629	63.9907	304.45	111.832	34.511	677.885	51.1601	39.3371	164.164	67.0784	40.6568	53.8868	41.3365	55.801	76.2873	179.27	96.6579	434.095	36.5749	435.552	9.61885	248.815	241.58	55.6307	29.0194	116.191	61.6509	4.08413	260.403	28.8913	37.4277	0	32.1543	2.97309	6.29178	4.75285	0.793084	8.78349	64.0652	13.6124	33.9597	34.7826	26.4162	0.885426
Variovorax	4.45434	2.08464	6.86248	5.09107	7.22022	2.50078	4.65387	6.24512	6.57833	0.584932	4.80769	2.88226	5.85872	2.10467	3.19421	0	18.9602	10.3341	9.30016	19.0718	16.38	9.82962	6.07977	5.02008	49.5751	0	11.8483	1.76336	0	6.44875	8.68715	1.14168	63.3041	11.4884	1.80571	0	472.911	0	4.45964	17.3024	4.75285	3.17234	0	29.1206	3.4031	2.26398	0	14.6757	5.31256
Vibrio	62.3608	58.3698	57.6448	21.4956	19.5977	31.885	30.2501	68.6963	83.6388	20.4726	52.8846	22.3375	37.6632	18.9421	43.6542	9.38233	44.9057	66.1385	40.6882	30.1971	33.67	24.574	21.8872	10.7573	15.9348	50.0982	44.4313	72.2977	30.0707	15.7188	38.0063	19.4086	40.8413	151.902	3.61141	0	114.784	8.03859	5.94619	29.0995	0	8.72393	26.3505	17.4723	217.798	15.8479	3.47826	2.93513	206.304
Xanthobacter	2.22717	6.25391	8.23497	3.39405	28.8809	6.25195	0	10.929	16.9157	1.16986	21.6346	0.720565	2.51088	22.4498	0	4.69116	379.204	441.612	2.32504	7.9466	16.38	1.63827	1.21595	6.45439	17.7054	0.400786	5.92417	0	4.5106	0.806094	14.1166	6.8501	19.3996	38.2946	0	3.40252	18.3655	6.02894	0	58.199	0	2.37925	0	0	6.80619	0	0	0	0.885426
Xanthomonas	17.8174	30.2272	62.4485	32.8091	83.5482	3.12598	20.9424	65.5738	68.6026	11.6986	151.442	12.2496	2.51088	40.6903	9.58262	17.2009	590.759	666.896	12.7877	20.6612	22.75	50.7864	35.2626	5.73723	74.3626	11.222	124.408	47.6107	31.5742	6.44875	22.8038	4.56673	20.4207	119.99	1.80571	6.80504	13.7741	4.01929	0	131.341	11.8821	11.1032	0	11.6482	47.6434	2.26398	13.913	2.93513	2.65628
Xenorhabdus	28.9532	20.8464	21.9599	11.3135	21.6606	13.7543	17.452	37.4707	12.2169	4.09453	84.1346	9.36734	22.5979	13.3296	18.1005	10.9461	25.9455	19.9793	22.0879	28.6078	39.13	108.126	26.751	5.73723	274.433	17.2338	124.408	47.6107	46.6095	11.2853	36.9204	13.7002	44.9255	80.4187	0	23.8176	569.33	0	5.94619	8.6512	2.37643	7.93084	17.567	75.7135	120.81	20.3758	13.913	14.6757	22.1356
Xylella	22.2717	45.862	99.5059	29.9808	134.09	11.2535	13.9616	21.8579	21.6145	7.01919	139.423	7.92621	5.02176	23.1514	1.06474	12.5098	13.9707	33.0692	11.6252	9.53592	46.41	4.91481	21.8872	8.60585	72.5921	0.400786	106.635	24.687	12.0283	3.62742	11.9448	5.70841	45.9465	21.7003	1.80571	0	50.5051	0	2.97309	22.0212	2.37643	7.93084	0	0	10.2093	0	13.913	0	5.31256
Yersinia	51.2249	33.3542	72.7422	25.4554	77.3595	21.8818	44.2118	59.3286	52.6266	17.548	67.3077	16.573	46.8698	24.5545	60.6899	17.2009	226.524	312.091	40.6882	65.1621	34.58	42.595	48.6381	20.7975	44.2635	26.4518	100.711	49.374	57.1343	21.7645	122.706	29.6838	43.9044	57.4419	1.80571	6.80504	9.18274	4.01929	2.97309	18.8753	14.2586	17.4479	26.3505	40.7688	44.2403	4.52796	13.913	20.5459	28.3336
total_bacteria	101601	2.99715e+06	164953	155090	304782	38377	55278.7	114521	104580	28146.9	421332	34666.4	556297	91944	533921	90311.2	804630	901992	655673	66668.8	144625	111067	151338	38595.8	266510	24825.9	343264	167611	139021	49035.5	79128	33788.1	2.3838e+06	311363	23788.4	444253	281478	171523	26439.7	147346	2.16213e+06	854117	1.05808e+06	762475	446365	445345	562845	752110	41879.8
[truncated: 81 more columns]
