# Supplementary material for: Metagenomic and metatranscriptomic analysis of human prostate microbiota from patients with prostate cancer
Source: BMC Genomics. 2019 Feb 18;20:146. doi: 10.1186/s12864-019-5457-z (PMC6379980; doi:10.1186/s12864-019-5457-z)
Supplement: Supplementary file 5 — Detailed annotation and nucleotide sequences of the 10 bacterial genes that have the correlated expression profile with the eight small RNA genes. (XLSX 25 kb) [file 12864_2019_5457_MOESM5_ESM.xlsx]

## Sheet: Sheet1
transcript	annotation	NCBI_proteinID	KEGG_ortholog	COG	nucleotide_sequence
DN22464	hypothetical protein	WP_023122877.1	K11903;K11904;	COG0598;COG3157;COG3501;	GGAGATCTTCGCCGAGTCCATCGCCCAGACCCGCAAGCCGAAGACCGACCTGCAGCAGATCATCAAGCACCTCGGGCGCAGCAGCTCGCTGCTGTCCAAGCTCAACGACAGCCTGCTCAGCATCAATCGGATGAACAGCTATTTCCGCCAGGGTTGCAACGGCTGGCTTTCCGAGCCGGCCAAGGTGCTGGCGAAGACCGTGGAGCGCGATGTGCGCTCGCTGGACGAGTACCTGGCGAAGATGTCCACCGAGATCAACTTCCTCCTCGACGCGACCCTTGGCCTGATCAACATCGAGCAGAACAGCATCATCAAGGTGTTCTCCATCGCCGCCGTACTGTTCCTGCCGCCGACCCTGGTGGGCACCGTCTACGGCATGAACTTCAAGGACATGCCCGA…
DN22847	hypothetical protein	WP_023109159.1	NA	COG0583;COG1113;	CCCGTTGGTGCTTGAAAGGTGTAACGGGCGAGGGTACCGGGAGCTATGGGCGAGGTAACTTGGACGAGTCCTATTGCCTTGTAAGAAAAATCTTGAAGATTTTACTGCGTGCCGTGCCCAGCGCACCGCGCAGGCTCGTCCGCTCGTACGGGGCCGGCGCGCTTCAGCGATCCGCCATCAGGACGACGATGGCCTCGGCGACGAAGTCGGCGTTGCGCTCCAGGGTCTGCAGGTGGTTCATGACGACATCGTAGGTTTCGCCGCCTTCATGGCGCTTCGCCCAGATCGCCAGCTCCTCCAGGGCCATGCCGAGGGCACTCTGGTTCTGGTTGAGACGGCAGAGCAGGGCGACAGTCAGGTCGTGATCCAGCATGGCGGTACTCCTGATCCTGAAAAACT…
DN19867	membrane-bound lytic murein transglycosylase A	WP_086239325.1	K08304;	COG0583;COG1020;COG2249;COG2821;	GTCGGAGAGCGCCGATCCGATCCGGCATCTGGACCAGGCCCTGCACATCAGCAGCCAGCTCTTCGCCGCACGCGGCGCGCAGGGGGCCGCCCAGGCGCAGCCGCTGGAGGCCTGACCCCAGGTCATTCGGCCAGGTGCATGGCGAAACCGGCCCGCTGCGGGGCAAGTTCGTCGCGCAGGGTCAGCGCCGGGATCAGGTAGTCGCCGCCGTTCTGCCGGCGGAAGGGGATCGGCGCAGCGCGCTGCAGGTCATCGAGGCGCCGGCCCAACTGCTCGCTCAGCGCGGCGAAACGCTCCGCGTCGATCCGGCCGCTGCGATAGACGACGAACGGCGGCAATACCTCGAAGCCGGGGTAATGCAGGATGCCGTGGTGGATGGGGAACAGCAGGTCGTCCATC…
DN22701	non-ribosomal peptide synthetase PvdL	SPY51331.1	NA	COG1020;COG3617;	CGGAGGTCCTGCAATTGCAACAGGTCGGGCTCGACGACAACTTCTTCGAACTCGGCGGCCACTCGTTGCTGGCCACCCAGGTCATTGGCCGCCTACGCGAACGACTGCACCTGGAGGTGCCGATCAAGTCGATGTTCACCGCGGAGACACTGGGTGAGTTCTGCCACGGCGTCGAGACCCTCAAGGCCGAGAGCGCGCCGGTGGAAGATGCCCTGGCTAAATCCCTGGAGGCGCTCAAACGTCTATCTGCCGATGAACTTGAAAAACTGATTTCCTAAGAGGCGGTAGCGTGCAAGCACTCATAGAGAAGGTGGGCTCCCTTTCCCCCCAGGAAAGGAAGGCATTGGCTGTCCTGCTCAAGCAGCAAGGTGTCAATCTCTTCGAGATCGCGCCAGTGTT…
DN22912	hypothetical protein	AWZ88147.1	K15125;	COG3210;	TGGCGCGGAAGCCCGTAGCGCATCGATAGCCTCAGCTACCCGGCCTTGATAGGCGGAACCGGTAAGCGAGGTGACCCGATCATCGCCGACACGACGCGCCTGGGTACTCCAGCCACTTGCGTCACTGCCTGCCTGTGCGGATACAGATACGCCATGGCCGCTCTGGGTGAGATCGCTGGCGGATTTCAGAGCACCACTTGCCTGGTTCACCTGGGCTCCTTGGGACGCCAGGCGGAAGAGCCCATTCTGGCCTTGAGGCAGGCTGAAGCCCGGCAGGGTGAGCGGATTGATCTGTTGCCTTGCCAAATCCGCTGGCAGTTGACTCTTCAGAGTCACTACGGCGCTCGTCGTGCTTGAAACAGCTATGTCCTGATGAGGTAACTGGGTTTCCTGAACGGC…
DN22212	putative iron permease protein	ERX83397.1	K07243;K18148;	COG0586;COG0672;COG0861;COG1186;COG1280;COG1671;COG1690;COG2010;COG2050;COG3155;	CGCCACCCCGATATCTGGGTGCTGAGCTTCCGCTTCGTCTACGGCCTGCGCACGGTGATGCCGGTGGCCATCGGCCTGTCCGGCTATCCACCGGCCCGCTATCTTCTTCTCAACGGCATCGGCGCCATCGTCTGGGCCGCCGCGCTGGGCTCCGCCGCCTACTATTTCGGCAGCGTACTGGAAGGCATGCTCGGCAACATCAAGAAATACGAACTCATGGTCCTCGGCGGCCTGATCGTGCTGGGCCTGCTGCTCTGGCTATGGCGGCGTTTCAAGACACCGCGCGGCAACGGCGCGGGCGGCAACGCCGACAAATCCGAGTGAACCCGCGCCGACGCGACTGAACAGCCGGCCCCTTCGTACACTCCAACTCCTTGTACCCTCCGCTCCGGCTGGCCG…
DN22511	transcriptional regulator RtcR	WP_003117542.1	K04091;K14414;K15553;	COG0431;COG0600;COG0715;COG1116;COG1220;COG1960;COG2141;COG3281;COG4649;	CTGGTGCGCCTGGGCTGGCTGCCGGCCTACCAGATGCCGGCGCCGAGCGGCATCCTGCTGACCCTGGTGGAACTGGATCGCGGCGAGCTGTGGGGGCATGTCGGCGCGAGCCTGGCGCGGGTCGCCGCCGGCTTCGCGATCGGCAGCGGCCTGGCCCTGGTGGTCGGTACCTGGGTCGGTCTCAGTCGTCGCGCCGAAGCCTACCTGGAGCCGAGCTTCCAGGCCCTGCGGGCGATCCCCAGCCTGGCCTGGGTGCCCCTGCTGCTGCTCTGGTTCGGCATCGACGAGACGCCGAAGATCGTCCTCATCGCCCTCGGCGCCTTCTTCCCGGTCTACCTCGCGCTGGTCGCCGGGGTACGCGGGGTCGATCGCAAGTGGGTGGAACTGGGGCGGCTCTAC…
DN22024	anaerobic nitric oxide reductase transcriptional regulator	WP_012613986.1	K12266;	COG0720;COG1017;COG1018;COG3213;COG3603;	CAAGCGCATCGAGCGCGAGCCGCTGGGCTGGCGCTGGCTGCGCCGGGCGGTGACGCTATTCCTCGGCGACGCCAGCGGCTACCGCAAGGTCAGCGCCGCCTACGACACCACCTACCAGCAGGTCCACCAGCACGTGCGCAGCGGGATCATGGCCCTGCGCGCGAAAGTCGGGCCGCAGACGCCGCTGGTGATCCTCGCCCACTCCCTGGGCGGGCACATCGTGTCCAATTTCATCTGGGACCAGCAGAAACTCAACCGCACGCCGAGTTGCTCGATCGACCCCTTCCTCGGCCTGGAAACCCTGGCCGGGCTGGTCACCTTCGGTTGCAACATCCCGCTGTTCACCTTCGCCTACGAGAAGGTCTGCCCGATCCGCTTTCCCGGCCACTGCCTGCCCCC…
DN22733	potassium-transporting ATPase subunit A	WP_023108823.1	K01546;K04054;	COG0027;COG0833;COG1024;COG1042;COG1960;COG2060;	GGCGGGATCGAGATATGCACCGGGCGCGGACGCTCGCTGTCGAACACCGCGTAGGCCCGGGCGATCAGTTCGGGCAGCTGTTCCGGGCTCAAGGCCAGGGCGGAGAAGGCAGTGATCGGCGCGGTCATGGCACGCTGGTCCTGGGTCTCGTGCAGGCAGCCCCAGCCCTTGCCCAGGCTGGCGCTGTGGTTGACGCTGGAAATCACCAGCAGCGGCACCGAGTCGGCGTAGGCCTGGCCGATGGCGGTGGCGACGTTGGTCACGCCCGGCCCGGTGATGACGAAGCACACTCCCGGCTTGCCGCTGACCCGCGCATAACCGTCGGCCATGAAGCCGGCGCCCTGCTCGTGGCGGGTCAGCACGTGGCGGATGCCGCTGCCCGGAAGTCCGCGGTACAGC…
DN22842	dihydrolipoamide dehydrogenase	WP_003095344.1	K00382;K01531;	COG0300;COG0474;COG1249;COG1309;COG2050;COG2162;COG3556;	TGCCCATGAAGCAGATGTTCGGCAGTTCGAGCAGGTCCTGCTGGTCGGCGGCGATCCGCTTGGCGGACTTCTCGCGGACCGCGCCGAGGGTGTCGTATTTCTCCACCGGTAGCGCCTCGCCGGTGAGTACGGCCTGGCTGATGAACAGGTCGCGCGATTCGATCAGGCGGATGTCGGCGGGGATCATGTCGCCGGCGGACAGGCGCACGATGTCGCCGACCACCAGTTCGCCCATGGGGATTTCCCGCAGCTCGCCGCGCATCCCGCGCTCGTCGCGGCGCAGCACGGTGGCGGTGTTCCGCACCATGGCCTTGAGCGCCTCGGCGGCCTTGCCCGAGCGGTACTCCTGCCAGAAGCGCATCAGGCCGCTGACCAGGACCATGCAGAGGACGATGATGA…
